# Supplementary material for: Genetic Insight into Expression-Defined Melanoma Subtypes and Network Mechanisms: An in Silico Study
Source: Genes (Basel). 2025 Nov 30;16(12):1428. doi: 10.3390/genes16121428 (PMC12732661; doi:10.3390/genes16121428)
Supplement: Supplementary file 1 [file genes-16-01428-s001.zip › Supplementary Tables S1 and S2.xlsx]

## Sheet: Supplementary Table S1
Term	Overlap	P-value	Adjusted P-value	Odds Ratio	Combined Score	Genes
Cluster A specific
-	-	-	-	-	-	-
Cluster B specific
Positive Regulation of T Cell Activation (GO:0050870)	13/111	1.53263e-08	2.02328e-05	8.87191	159.638	VCAM1;RHOH;THY1;CD3E;AIF1;ZAP70;HLA-DMA;HLA-DMB;CD209;IL7;NCKAP1L;LGALS9;HLA-DQA1
Lymphocyte Differentiation (GO:0030098)	11/76	2.12753e-08	2.02328e-05	11.2604	198.924	CD79B;ZAP70;CD79A;CD4;VCAM1;MSH2;NFIL3;RHOH;IKZF1;IL2RG;JAK3
Antigen Receptor-Mediated Signaling Pathway (GO:0050851)	12/114	1.82256e-07	0.00011555	7.83994	121.659	CD79B;CD79A;ZAP70;CD8B;CD19;THEMIS;NCKAP1L;THY1;CD247;SLA2;CD3E;SKAP1
B Cell Mediated Immunity (GO:0019724)	6/20	3.95193e-07	0.000187914	28.1143	414.514	MSH2;IGLL1;CD19;IL2RB;SLA2;HLA-G
Regulation of Interleukin-12 Production (GO:0032655)	8/50	8.41887e-07	0.000289188	12.5612	175.701	IL16;LGALS9;LTB;TIGIT;JAK3;HLA-G;PIBF1;SLAMF1
Regulation of T Cell Activation (GO:0050863)	9/68	9.12264e-07	0.000289188	10.0847	140.252	HLA-DMA;CD4;HLA-DMB;CD209;TBX21;THY1;TIGIT;JAK3;HLA-DQA1
T Cell Activation (GO:0042110)	11/114	1.42825e-06	0.000388077	7.09235	95.4563	ZAP70;CD84;CD4;CD8B;RHOH;SLAMF6;CD247;SLA2;CD3E;LY9;PIK3CG
Positive Regulation of Immune System Process (GO:0002684)	7/41	2.63712e-06	0.000626976	13.5373	173.898	HLA-DMA;HLA-DMB;NCKAP1L;LGALS9;HLA-G;HLA-DQA1;VEGFA
Negative Regulation of Leukocyte Degranulation (GO:0043301)	4/8	3.58353e-06	0.000757319	65.1987	817.537	CD84;NCKAP1L;LGALS9;HLA-F
Regulation of B Cell Proliferation (GO:0030888)	7/45	5.05152e-06	0.000960798	12.1098	147.69	PGAP1;IL7;TNFSF13;MZB1;NCKAP1L;IKZF3;CD22
Regulation of Immune Response (GO:0050776)	9/94	1.39124e-05	0.00240558	6.99073	78.1755	LAG3;HLA-DMA;HLA-DMB;SH2D1A;SLA2;HLA-G;APPL2;HLA-DQA1;CD22
Regulation of Natural Killer Cell Mediated Cytotoxicity (GO:0042269)	6/36	1.61622e-05	0.0025247	13.1093	144.633	KLRB1;SLAMF6;LGALS9;TIGIT;HLA-F;HLA-G
Negative Regulation of Natural Killer Cell Mediated Cytotoxicity (GO:0045953)	5/22	1.72561e-05	0.0025247	19.2271	210.87	TGFB1;LGALS9;HLA-F;TIGIT;HLA-G
Positive Regulation of Lymphocyte Proliferation (GO:0050671)	8/77	2.30803e-05	0.00313563	7.63544	81.52	PGAP1;HLA-DMB;VCAM1;CD209;IL7;TNFSF13;NCKAP1L;CD3E
Negative Regulation of Interleukin-12 Production (GO:0032695)	4/13	3.44515e-05	0.00436845	28.9698	297.693	TIGIT;JAK3;PIBF1;SLAMF1
Positive Regulation of Cytokine Production (GO:0001819)	16/325	4.44894e-05	0.00528868	3.46122	34.6823	IL32;TGFB1;IL16;HLA-G;LY9;AIF1;PIK3CG;CD4;C5;IL7;NLRP3;SLAMF6;LGALS9;LTB;TIGIT;PIBF1
Positive Regulation of Phagocytosis (GO:0050766)	7/64	5.39563e-05	0.00603676	8.06542	79.2616	C4A;IL2RB;STAP1;NCKAP1L;DOCK2;IL2RG;APPL2
Regulation of Cell-Matrix Adhesion (GO:0001952)	7/65	5.96852e-05	0.00630674	7.92596	77.0913	PKHD1;PGAP1;PLAU;CASK;THY1;CD3E;SKAP1
Mononuclear Cell Differentiation (GO:1903131)	6/46	6.83607e-05	0.00684327	9.827	94.2479	CD4;UCP2;IRF8;IKZF1;IL2RG;VEGFA
Negative Regulation of Natural Killer Cell Mediated Immunity (GO:0002716)	4/16	8.45697e-05	0.00790629	21.7241	203.727	LGALS9;HLA-F;TIGIT;HLA-G
Positive Regulation of Leukocyte Cell-Cell Adhesion (GO:1903039)	6/48	8.72934e-05	0.00790629	9.3581	87.463	HLA-DMA;HLA-DMB;ITGB2;THY1;HLA-DQA1;SKAP1
B Cell Activation (GO:0042113)	8/96	0.0001132	0.00939912	5.98109	54.3462	CD79B;ZAP70;CD79A;VCAM1;FCRL5;MSH2;JAK3;CD22
Cellular Response to Interleukin-2 (GO:0071352)	3/7	0.000118601	0.00939912	48.7376	440.576	IL2RB;IL2RG;JAK3
Interleukin-2-Mediated Signaling Pathway (GO:0038110)	3/7	0.000118601	0.00939912	48.7376	440.576	IL2RB;IL2RG;JAK3
Regulation of Lymphocyte Proliferation (GO:0050670)	4/18	0.000138794	0.0105595	18.6187	165.381	CD209;MZB1;IKZF3;CD22
Cellular Response to Cytokine Stimulus (GO:0071345)	14/289	0.000156992	0.0114845	3.38563	29.6558	SELPLG;IL10RA;IL16;IL2RG;AIF1;HCK;CD4;IL7;IL2RB;IL21R;HCLS1;IRF8;LGALS9;JAK3
Mesoderm Development (GO:0007498)	4/19	0.000173696	0.0122359	17.3766	150.45	HCK;IKZF1;IKZF3;VEGFA
Positive Regulation of Membrane Invagination (GO:1905155)	3/8	0.000187612	0.0127442	38.9881	334.562	STAP1;NCKAP1L;APPL2
Negative Regulation of Intracellular Signal Transduction (GO:1902532)	14/297	0.000208179	0.0136003	3.28857	27.8775	RHOH;TMC8;SLA2;HLA-G;CD2AP;ARHGAP45;PKHD1;PRKAR2B;TSPAN6;SLMAP;NLRP3;SLC39A8;CD22;ENG
Negative Regulation of Leukocyte Mediated Cytotoxicity (GO:0001911)	4/20	0.000214516	0.0136003	16.2897	137.601	LGALS9;HLA-F;TIGIT;HLA-G
Cellular Response to Interleukin-15 (GO:0071350)	3/9	0.000278232	0.0157552	32.4885	265.985	IL2RB;IL2RG;JAK3
Interleukin-15-Mediated Signaling Pathway (GO:0035723)	3/9	0.000278232	0.0157552	32.4885	265.985	IL2RB;IL2RG;JAK3
Positive Regulation of Phagocytosis, Engulfment (GO:0060100)	3/9	0.000278232	0.0157552	32.4885	265.985	STAP1;NCKAP1L;APPL2
Regulation of T Cell Proliferation (GO:0042129)	7/83	0.000281639	0.0157552	6.04321	49.4026	PLA2G2D;HLA-DMB;VCAM1;CD209;NCKAP1L;CD3E;HLA-G
Regulation of Phagocytosis, Engulfment (GO:0060099)	3/10	0.000392979	0.0213222	27.8458	218.36	STAP1;NCKAP1L;APPL2
T Cell Receptor Signaling Pathway (GO:0050852)	7/88	0.000403574	0.0213222	5.66873	44.302	ZAP70;CD8B;THEMIS;THY1;CD247;CD3E;SKAP1
Positive Regulation of T Cell Proliferation (GO:0042102)	6/65	0.000472801	0.0243045	6.65593	50.9634	HLA-DMB;VCAM1;CD209;NCKAP1L;CD3E;AIF1
Positive Regulation of Cell Population Proliferation (GO:0008284)	18/484	0.000509198	0.025403	2.57886	19.5547	GRN;PGAP1;TGFB1;TNFSF13;TCIRG1;AIF1;VEGFA;PKHD1;HCK;IL7;PDGFD;CXCR3;SPDYA;MZB1;TMEM119;HCLS1;FOLR2;SLAMF1
Regulation of B Cell Activation (GO:0050864)	4/25	0.000527343	0.025403	12.4081	93.6519	CD19;MZB1;IKZF3;CD22
Regulation of Dendritic Cell Differentiation (GO:2001198)	3/11	0.000534238	0.025403	24.3639	183.574	TMEM176B;LGALS9;HLA-G
Regulation of Phosphatidylinositol 3-Kinase/Protein Kinase B Signal Transduction (GO:0051896)	11/219	0.000581558	0.0269786	3.49325	26.024	PKHD1;TGFB1;CD19;PDGFD;HCLS1;HLA-G;HCST;VAV1;PIK3CG;ENG;VEGFA
Positive Regulation of Immune Response (GO:0050778)	7/95	0.000641546	0.0290529	5.21595	38.3457	HLA-DMA;HLA-DMB;ITGB2;NLRP3;LGALS9;SKAP1;HLA-DQA1
Regulation of Calcium-Mediated Signaling (GO:0050848)	5/46	0.000665397	0.0294322	7.96248	58.2466	P2RX5;PGAP1;TRAT1;SLA2;CD22
T-helper Cell Lineage Commitment (GO:0002295)	3/12	0.000704271	0.0301802	21.6557	157.184	TBX21;SLAMF6;LY9
Phagocytosis, Engulfment (GO:0006911)	4/27	0.00071422	0.0301802	11.328	82.0633	BIN2;ITGB2;TIMD4;AIF1
Cellular Defense Response (GO:0006968)	5/47	0.000735401	0.0301802	7.7725	56.0794	NCF1;TRAT1;TCIRG1;CCR5;HLA-G
Negative Regulation of Cytokine Production (GO:0001818)	10/191	0.000745777	0.0301802	3.64212	26.2272	CD84;TBX21;NCKAP1L;LGALS9;SIGLEC1;TIGIT;PIBF1;JAK3;APPL2;SLAMF1
Positive Regulation of Leukocyte Migration (GO:0002687)	4/28	0.000823302	0.0326233	10.8554	77.0971	NCKAP1L;THY1;AIF1;VEGFA
+ Reg of Phosphatidylinositol 3-Kinase/Prot Kinase B Signal Transduction (GO:0051897)	9/162	0.000895379	0.0331101	3.87027	27.1626	TGFB1;CD19;PDGFD;HCLS1;HCST;PIK3CG;VAV1;ENG;VEGFA
MHC Class II Protein Complex Assembly (GO:0002399)	3/13	0.000905218	0.0331101	19.4891	136.567	HLA-DMA;HLA-DMB;HLA-DQA1
Regulation of Protein Autophosphorylation (GO:0031952)	3/13	0.000905218	0.0331101	19.4891	136.567	TOM1L1;MVP;VEGFA
Peptide Antigen Assembly With MHC Class II Protein Complex (GO:0002503)	3/13	0.000905218	0.0331101	19.4891	136.567	HLA-DMA;HLA-DMB;HLA-DQA1
Positive Regulation of Lymphocyte Activation (GO:0051251)	5/50	0.000978575	0.0351179	7.25323	50.2606	HLA-DMA;HLA-DMB;NCKAP1L;THY1;HLA-DQA1
Regulation of Defense Response (GO:0031347)	7/103	0.00103721	0.0358979	4.77933	32.8398	HCK;GRN;PGAP1;AKNA;NLRP3;NR1D2;APPL2
Negative Regulation of Antigen Receptor-Mediated Signaling Pathway (GO:0050858)	4/30	0.0010758	0.0358979	10.0194	68.4792	SH2D1A;THY1;SLA2;CD22
Positive Regulation of B Cell Proliferation (GO:0030890)	4/30	0.0010758	0.0358979	10.0194	68.4792	PGAP1;IL7;TNFSF13;NCKAP1L
Regulation of Chemotaxis (GO:0050920)	4/30	0.0010758	0.0358979	10.0194	68.4792	TGFB1;CXCR3;KIF21A;AIF1
Regulation of Leukocyte Migration (GO:0002685)	3/14	0.0011391	0.0373547	17.7165	120.074	PGAP1;NCKAP1L;VEGFA
Antigen Processing and Presentation of Exogenous Peptide Antigen (GO:0002478)	4/31	0.00122045	0.039344	9.64778	64.7225	HLA-DMA;HLA-DMB;HLA-F;HLA-DQA1
B Cell Differentiation (GO:0030183)	5/53	0.00127691	0.0404781	6.79887	45.303	CD79B;CD79A;VCAM1;MSH2;JAK3
Positive Regulation of Chemokine Production (GO:0032722)	5/54	0.00138985	0.0433359	6.65977	43.8117	C5;TGFB1;IL7;LGALS9;AIF1
B Cell Receptor Signaling Pathway (GO:0050853)	4/33	0.00154957	0.0467823	8.9815	58.1083	CD79B;CD79A;CD19;NCKAP1L
Positive Regulation of Interleukin-12 Production (GO:0032735)	4/33	0.00154957	0.0467823	8.9815	58.1083	IL16;LGALS9;LTB;HLA-G
Regulation of Inflammatory Response (GO:0050727)	11/249	0.00164811	0.0489796	3.04823	19.5334	HCK;GRN;PGAP1;AKNA;TGFB1;IL10RA;NLRP3;NR1D2;IL16;SLC39A8;AOAH
T Cell Homeostasis (GO:0043029)	3/16	0.0017132	0.0493712	14.9893	95.473	PMAIP1;NCKAP1L;JAK3
Negative Regulation of Cytokine Production Involved in Immune Response (GO:0002719)	3/16	0.0017132	0.0493712	14.9893	95.473	TGFB1;HLA-F;JAK3
Cluster C specific
Regulation of Intracellular Signal Transduction (GO:1902531)	38/302	5.02541e-06	0.0169708	2.40123	29.2974	SMIM29;AKAP6;ARHGEF10L;FGD1;AURKB;PREX2;AKAP12;PYCARD;MPZ;GNA12;RRS1;AKT1;SRGAP2;REPS1;ARHGEF11;PLEKHG1;VWF;SPHK2;MINK1;WNT5A;MYO9B;ARHGAP28;ARHGAP27;WDR54;MLF1;DEF6;TTI1;RCN3;CYLD;BOP1;DNMBP;TRAF4;DLC1;SPATA13;RGN;ARHGEF2;EZR;SQSTM1
BPs from Common DEGs
Epidermis Development (GO:0008544)	38/86	1.07389e-19	4.08723e-16	9.32075	407.11	COL17A1;CALML5;CRABP2;BNC1;KLK5;DLL1;EVPL;KRT85;NTF4;SCEL;TGM5;CERS3;KRTDAP;CDSN;KRT2;SPINK5;KRT34;GRHL3;KRT32;KRT5;KRT31;OVOL1;GRHL1;FOXN1;POU2F3;KRT9;OVOL2;KPLCE;ALDH3A2;LCE2B;FLG2;SPINT1;COL7A1;KRT15;GJB5;KRT14;FGFR2;ZNF750
Intermediate Filament Organization (GO:0045109)	32/72	6.76772e-17	1.2879e-13	9.38684	349.489	KRT82;KRT81;KRT80;KRT23;KRT86;KRT85;KRT33B;KRT33A;KRT27;KRT26;KRT71;KRT4;KRT2;KRT1;KRT79;KRT34;KRT77;KRT32;KRT5;KRT31;KRT75;KRT74;KRT73;KRT9;KRT19;DES;KRT15;KRT36;KRT14;PKP2;PKP1;EPPK1
Supramolecular Fiber Organization (GO:0097435)	66/339	9.04654e-12	1.1477e-08	2.86288	72.7993	COLGALT2;TNFAIP6;LOXL3;LMOD1;KRT23;PLOD3;ARHGAP6;LOXL2;POF1B;KRT27;KRT26;CYP1B1;CAPN3;EMILIN1;PGM5;CD36;CGNL1;KRT71;KRT4;KRT2;KRT1;KRT79;KRT34;SHROOM3;EMP2;KRT77;KRT5;KRT32;KRT31;KRT75;KRT74;KRT73;KRT9;KRT36;ELMO3;RHOV;DSG3;MYL9;KRT82;KRT81;KRT80;TNXB;DPT;KRT86;KRT85;THSD4;KRT33B;KRT33A;CNN1;PDZD2;MYH11;TPPP;SNCA;MARCKSL1;CDSN;CDKN2A;MYO5A;KRT19;TPPP3;DES;HOOK2;MYO5B;KRT15;MYO5C;KRT14;EPPK1
Long-Chain Fatty Acid Metabolic Process (GO:0001676)	26/85	1.16425e-09	1.01841e-06	5.14564	105.852	ABHD6;ALOX12;ALOX12B;FADS2;ACADL;AWAT1;CYP1B1;CYP2J2;ELOVL1;KRTAP11-1;ACSL1;ELOVL2;CYP4F2;ELOVL3;CYP4F3;FAAH2;CYP4F8;ALOX15B;CYP4F12;FA2H;ACOT2;PNPLA3;SLC27A6;ADTRP;SLC27A2;ACOT4
Very Long-Chain Fatty Acid Metabolic Process (GO:0000038)	15/30	1.5741e-09	1.01841e-06	11.6233	235.599	ELOVL1;HACD1;ELOVL4;ACSL1;CYP4F2;ELOVL2;TECR;ELOVL3;ELOVL7;HACD2;CYP4F12;ACOX2;ACOT2;SLC27A6;ACOT4
Fatty Acid Metabolic Process (GO:0006631)	33/130	1.60548e-09	1.01841e-06	3.98198	80.6345	ACSM3;MSMO1;ALOX12;ALOX12B;CD36;HAO2;PPARGC1A;ABCD1;CYP2J2;KRTAP11-1;ACOT7;ELOVL4;ACSL1;CYP4F2;ADIPOQ;CYP4B1;ALOX15B;CYP4F12;ACSF2;PER2;FA2H;ACOX2;FASN;ACOT2;PNPLA3;SLC27A6;ECHDC3;PPARG;PPARA;SLC27A2;CRAT;ACOT4;PNLIPRP3
Epithelium Development (GO:0060429)	37/159	2.31378e-09	1.16302e-06	3.554	70.6691	ERRFI1;EHF;DLX3;LOXL3;KRT23;MEOX2;DLL1;KRT33B;KRT33A;KRT27;KRT26;SOX9;MFSD2A;KRT4;STAT1;OSR1;TNNC1;AKR1C1;SPINK5;GREB1;KRT34;AKR1C2;KRT32;KRT31;SOX10;GRHL2;KRT9;TBX2;BMP2;KRT19;SPINT1;DHRS9;KRT15;KRT36;KRT14;PPARG;FGFR2
Epithelial Cell Differentiation (GO:0030855)	33/132	2.44461e-09	1.16302e-06	3.90111	77.3566	EHF;DLX3;CITED1;KRT23;GATA3;KRT33B;KRT33A;KRT27;KRT26;PCK1;KRT4;FZD7;AKR1C1;SPINK5;PLAAT1;KRT34;AKR1C2;KRT32;OVOL1;KRT31;GRHL2;KRT9;OVOL2;DAB2;KRT19;DHRS9;KRT15;KRT36;KRT14;DSG2;PPARG;IRF6;FGFR2
Regulation of Cell Migration (GO:0030334)	76/479	5.60421e-09	2.36996e-06	2.23178	42.4033	SERPINE2;CITED2;SERPINE1;RORA;PTPRJ;PTPRK;CLDN1;SYNE2;MYLK;DOCK10;DACH1;FAM110C;ENPP2;CYP1B1;EMILIN2;EMILIN1;PHACTR1;PLXNC1;EPHA4;EDN1;DNAI3;MMP7;IGFBP5;LIMCH1;TNNC1;ANKRD44;ADIPOQ;EMP2;MITF;KRT5;F3;TGFBR3;TIAM1;CLDN4;FRMD5;SFRP1;DAAM2;CEACAM6;DSG3;EPHA1;S100A9;CCL14;TNXB;SYNPO2;LEF1;SEMA3G;CXCR4;SEMA3F;PTN;EGFR;CCL8;CCL5;CCL4;GCNT2;CCL3;HAS2;CTNNA2;SLIT2;CCL18;CCR1;ALOX15B;SLURP1;BST2;CAMSAP3;IG…
Sphingolipid Metabolic Process (GO:0006665)	23/79	2.96898e-08	1.08577e-05	4.7874	82.9775	CERS3;ELOVL1;HACD1;ELOVL4;PPM1L;SGMS1;ELOVL2;TECR;ELOVL3;ALOX12B;ELOVL7;HACD2;SGPP2;ACER2;ALDH3B2;ACER1;FA2H;SPTLC3;ENPP2;DEGS2;PLPP3;ST6GALNAC3;PLPP2
Lipid Metabolic Process (GO:0006629)	48/259	3.14516e-08	1.08577e-05	2.6717	46.1531	ACSS2;PRKAA2;DGKA;MSMO1;ALOX12;LRP2;CLU;CYP3A5;FADS2;ALDH3B2;CYP2B6;ACADL;SULT1E1;AWAT1;HSD17B2;CYP1B1;CD36;CYP2J2;OLAH;KRTAP11-1;HMGCS1;ACSL1;PLA2G2A;CIDEA;AKR1C3;AKR1C2;CYP4B1;DHCR24;ALOX15B;CYP4F12;ACSF2;SULT2B1;PM20D1;PER2;FA2H;BDH1;DHRS9;FASN;LEP;ACOT2;ECHDC3;PPARG;PLIN1;PLPP3;PPARA;PLPP2;ACOT4;PLA1A
Regulation of Cell Population Proliferation (GO:0042127)	105/769	3.42334e-08	1.08577e-05	1.8801	32.3191	CD86;VIPR1;WWC1;IFI35;ETS1;CLU;IFIT3;CHP2;CYP1B1;SOX9;MINAR1;MAGI1;EPHA4;OSR2;CLEC11A;P3H2;LIFR;POU3F2;POU3F3;EREG;BTC;SULT2B1;TIAM1;SFRP1;AZGP1;GAREM1;AGTR1;EPHA1;S100A9;TGFA;GATA3;MST1R;EFNB2;NUAK1;IGFBP6;JAG2;LYN;TFAP2B;TFAP2C;JUP;VDR;FN1;ALOX15B;ACER2;CXCL10;CXCL11;BMP2;NR4A3;BAMBI;TNFSF4;DLG5;CDK2;NOX4;FGFR3;FGFR2;GSDME;CXCL9;CXCL8;BNC1;HILPDA;PTPRJ;CXCL1;PTPRK;RERG;GHR;EMILIN2;EMILIN1;TIMP1…
Negative Regulation of Cellular Process (GO:0048523)	79/531	5.04865e-08	1.47809e-05	2.06683	34.726	RIPOR2;ADAMDEC1;CXCL8;WWC1;PTPRJ;CXCL1;SPINT2;IFI35;PTPRK;CLU;ETS1;IFIT3;RERG;GJA1;AKT3;CYP1B1;EMILIN1;CCN3;PLXNC1;TP63;MAGI1;MINAR1;EPHA4;FGFBP1;P3H2;TENT5B;ECRG4;RUNX3;EREG;SULT2B1;DCSTAMP;FRMD5;AZGP1;SFRP1;PSRC1;DDAH1;PPARG;IRF6;S100A9;FBP1;TNFRSF21;CEBPA;CFH;TACSTD2;FBLN1;GATA3;DLL1;GPR15LG;PDZD2;FRZB;LPXN;PRAME;IGFBP6;SLIT2;SH2B3;LYN;TFAP2B;TIGAR;CDKN2A;VDR;SUSD2;BMP8B;HMGA2;LILRB1;ALOX15B;B…
Unsaturated Fatty Acid Metabolic Process (GO:0033559)	18/53	6.82589e-08	1.85567e-05	5.98252	98.7113	CYP2J2;ELOVL1;ELOVL2;CYP4F2;ELOVL3;CYP4F3;SCD5;FAAH2;ABHD6;ALOX12;ALOX12B;CYP4F8;ALOX15B;CYP4F12;FADS2;FA2H;AWAT1;CYP1B1
Arachidonate Metabolic Process (GO:0019369)	17/49	1.10315e-07	2.79907e-05	6.17696	98.9544	CYP2J2;CYP4F2;CYP4F3;FAAH2;ABHD6;ALOX12;ALOX12B;CYP4F8;ALOX15B;CYP4F12;PTGS1;FA2H;CYP2B6;CYP2U1;AWAT1;CYP1B1;CTHRC1
Positive Regulation of Multicellular Organismal Process (GO:0051240)	64/407	1.25279e-07	2.83996e-05	2.19817	34.9349	SERPINE1;HILPDA;YBX2;LOXL2;GHR;SYDE1;GJA1;SLN;ACADL;CCN3;SOX9;CD36;HADH;ACSL1;ELOVL3;ADIPOQ;IL18;ECRG4;EREG;TIAM1;DCSTAMP;IRF4;PKP1;PPARG;DSG2;PLA2R1;S100A9;LRPAP1;FOXC1;TNXB;LEF1;CXCR4;ALOX12B;ADRB1;PTN;ADRB2;PLAC8;GCNT2;ALX1;PPARGC1A;IL33;VDR;ZBTB16;CRTAM;TRPV2;G0S2;ESRRG;INHBB;LILRB2;GADD45G;PER2;GATM;DAB2;BMP2;FABP4;LRG1;CXCL12;BAMBI;TNFSF4;APOC2;LEP;MFAP2;F2RL1;SAA2
Negative Regulation of Cell Motility (GO:2000146)	31/139	1.2685e-07	2.83996e-05	3.35335	53.252	CITED2;SERPINE1;TACSTD2;FBLN1;PTPRJ;SPINT2;GATA3;PTPRK;DACH1;PDZD2;CYP1B1;EMILIN2;EMILIN1;SLIT2;EPHA4;DNAI3;IGFBP5;LIMCH1;ADIPOQ;MITF;ALOX15B;SLURP1;BST2;TGFBR3;FRMD5;SFRP1;DLG5;EPPK1;DSG3;EPHA1;S100A9
Regulation of Cell Adhesion (GO:0030155)	31/142	2.11127e-07	4.46416e-05	3.26218	50.1424	RIPOR2;ADAMDEC1;CXCL8;TNXB;LAMA1;CXCR4;FBLN1;PTPRJ;EFNA5;DLL1;EPB41L4B;NUAK1;CCL5;ERBB2;ABL2;LPXN;PLXNC1;TGM2;LYN;EPHA4;TNNC1;IL18;PLAUR;EFNA1;FRMD5;CXCL12;PKP2;SAA2;PLXNB1;DSG2;PKP3
Extracellular Matrix Organization (GO:0030198)	36/182	3.13506e-07	6.28002e-05	2.88387	43.1873	VIT;COL17A1;COLGALT2;ECM2;LOXL3;KLK5;PLOD3;DPT;CTSV;CTSS;LOXL2;ADAMTS5;FLRT2;CTSK;CYP1B1;HAS2;HMCN1;GPM6B;MMP7;MIA;ITGA2;COL22A1;SPINK5;MMP3;NPNT;MMP9;MMP10;SMOC2;MMP13;COL4A2;SPINT1;COL4A1;COL7A1;COL4A6;COL4A5;MATN2
Skin Epidermis Development (GO:0098773)	11/23	4.46502e-07	8.49693e-05	10.6295	155.423	FA2H;FLG2;CLDN4;KDF1;TMEM79;IL18;ALOX12;ALOX12B;CLDN1;DLL1;TP63
Negative Regulation of Cell Population Proliferation (GO:0008285)	59/379	5.44758e-07	9.82747e-05	2.16778	31.2658	CXCL8;WWC1;PTPRJ;CXCL1;IFI35;PTPRK;ETS1;IFIT3;RERG;CYP1B1;CCN3;SOX9;MAGI1;MINAR1;FGFBP1;KRT4;IGFBP5;CTNNBIP1;P3H2;TENT5B;RUNX3;ECRG4;EREG;SULT2B1;TGFBR3;AZGP1;RBP4;SFRP1;DDAH1;PPARG;IRF6;CEBPA;FBLN1;GATA3;DLL1;FRZB;IGFBP6;PPARGC1A;SH2B3;LYN;TFAP2B;CDKN2A;VDR;KDF1;ALOX15B;SLURP1;WARS1;PER2;BMP2;FABP7;DLG5;OGN;NOX4;EPPK1;PLXNB1;PKN1;GSDME;CDKN3;BNIPL
Ephrin Receptor Signaling Pathway (GO:0048013)	15/43	5.68062e-07	9.82747e-05	6.22234	89.4838	EPHB6;LYN;EPHA4;ARHGEF28;EFNA5;EFNA4;MMP9;EFNB2;EFNA1;TIAM1;EFNA3;CHN1;PKN1;NGEF;CDK5R1
Positive Regulation of Cold-Induced Thermogenesis (GO:0120162)	24/99	6.57498e-07	0.000108802	3.72852	53.0748	ACSL1;ADIPOQ;ELOVL3;TRPV2;IL18;CXCR4;G0S2;ADRB1;ESRRG;YBX2;ADRB2;GADD45G;PLAC8;PER2;GJA1;GATM;FABP4;SLN;IRF4;LEP;MFAP2;CD36;HADH;PPARGC1A
Positive Regulation of Cell Population Proliferation (GO:0008284)	70/484	8.4787e-07	0.000134458	1.99189	27.8477	CD86;VIPR1;PID1;BNC1;HILPDA;GHR;GJA1;CHP2;CCN4;TIMP1;SOX9;EPHA4;OSR2;EDN1;OSR1;CLEC11A;IL18;EMP2;LIFR;POU3F2;POU3F3;EREG;BTC;TGFBR3;TIAM1;SFRP1;GAREM1;CEACAM6;MVD;EPHA1;S100A9;LTF;CCL14;TNXB;LEF1;TGFA;FBLN1;MST1R;PTN;DLL1;EGFR;EFNB2;RAB25;EPCAM;CCL5;ERBB2;GCNT2;HAS2;PRAME;IL12RB2;LYN;NTRK2;TFAP2B;STAT1;FN1;AKR1C3;AKR1C2;HMGA2;S100B;TBX2;BST2;BMP2;NR4A3;BAMBI;TNFSF4;CDK2;PKN1;NES;FGFR3;FGFR2
Cholesterol Biosynthetic Process (GO:0006695)	11/25	1.267e-06	0.000192888	9.11003	123.704	HMGCS1;INSIG1;PMVK;SC5D;MSMO1;DHCR24;MVD;HMGCR;DHCR7;TM7SF2;SH3D19
Fatty Acid Elongation (GO:0030497)	8/13	1.45184e-06	0.000210742	18.5254	249.03	ELOVL1;HACD1;ELOVL4;ELOVL2;ELOVL3;TECR;ELOVL7;HACD2
Positive Regulation of Metabolic Process (GO:0009893)	30/147	1.49502e-06	0.000210742	2.99216	40.135	PID1;CXCR4;ADRB1;YBX2;ADRB2;PLAC8;GJA1;CCNB1;SLN;CD36;HADH;PPARGC1A;CAMK1D;ACSL1;AKR1C1;ADIPOQ;ELOVL3;TRPV2;IL18;AKR1C3;G0S2;ESRRG;GADD45G;PER2;GATM;FABP4;IRF4;LEP;MFAP2;AGTR1
Establishment of Skin Barrier (GO:0061436)	10/21	1.59276e-06	0.000216502	10.5356	140.651	FA2H;FLG2;CLDN4;KDF1;TMEM79;IL18;ALOX12;ALOX12B;CLDN1;TP63
Regulation of Cold-Induced Thermogenesis (GO:0120161)	30/148	1.73391e-06	0.00022756	2.96664	39.3529	CXCR4;ADRB1;YBX2;ADRB2;PLAC8;ADAMTS5;GJA1;SLN;ACADL;CD36;HADH;PPARGC1A;ACSL1;ADIPOQ;ELOVL3;CIDEA;TRPV2;IL18;G0S2;ESRRG;GADD45G;PER2;GATM;FABP4;IRF4;NOVA1;LEP;ID1;MFAP2;LGR4
fatty-acyl-CoA Biosynthetic Process (GO:0046949)	11/26	2.03763e-06	0.000258507	8.50223	111.411	ELOVL1;HACD1;SOAT1;ACSL1;ELOVL2;FASN;TECR;ELOVL3;ELOVL7;HACD2;SLC27A2
Cellular Response to Chemokine (GO:1990869)	15/48	2.79771e-06	0.000332752	5.27813	67.4899	CCL14;CCR1;SLC12A2;RIPOR2;CXCL9;FOXC1;CXCL10;CXCL11;CCL8;CXCL12;CCL5;CCL4;CCL3;CCL18;SH2B3
Membrane Lipid Biosynthetic Process (GO:0046467)	15/48	2.79771e-06	0.000332752	5.27813	67.4899	CERS3;ELOVL1;HACD1;PPM1L;SGMS1;ELOVL4;ELOVL2;ELOVL3;ELOVL7;HACD2;ACER1;FA2H;SPTLC3;ST3GAL4;DEGS2
Long-Chain fatty-acyl-CoA Metabolic Process (GO:0035336)	10/23	4.45262e-06	0.000513535	8.91377	109.836	ELOVL1;HACD1;DGAT2;ACSL1;ELOVL2;ELOVL3;TECR;ELOVL7;FAR2;HACD2
Skin Development (GO:0043588)	18/69	5.30486e-06	0.000593832	4.10208	49.8274	CERS3;ERRFI1;ST14;CDSN;ITGB4;AKR1C3;DHCR24;DLL1;EVPL;GRHL2;POU2F3;EREG;KRT9;SCEL;ACER1;LORICRIN;TGM3;IVL
Sphingolipid Biosynthetic Process (GO:0030148)	20/83	6.07962e-06	0.000661115	3.69196	44.3426	CERS3;ELOVL1;HACD1;ELOVL4;PPM1L;SGMS1;ST8SIA1;ELOVL2;ELOVL3;ALOX12B;ELOVL7;ABCA8;CYP4F22;HACD2;ACER1;FA2H;SPTLC3;ST3GAL5;DEGS2;B4GALT6
Secondary Alcohol Biosynthetic Process (GO:1902653)	10/24	7.08683e-06	0.000729625	8.27662	98.1382	HMGCS1;INSIG1;PMVK;DHCR24;MSMO1;MVD;HMGCR;DHCR7;TM7SF2;SH3D19
Positive Regulation of Macromolecule Biosynthetic Process (GO:0010557)	53/355	7.09305e-06	0.000729625	2.05743	24.3937	PID1;CXCL8;CITED1;CITED2;CLU;ETS1;ACTG2;EPB41L4B;GJA1;EMILIN1;SOX9;CD36;OSR2;TNNC1;OSR1;MITF;ANK3;F3;POU3F3;OVOL2;TGFBR3;MYCN;TYROBP;PKP1;PPARG;ADTRP;NRXN1;LEF1;ALOX12B;FBLN1;DLL1;CUX2;AGR2;CCL3;PPARGC1A;IL33;NTRK2;CDKN2A;VDR;EPHX2;FN1;RAB27A;HMGA2;LILRB1;KLF4;BMP7;WARS1;P2RX7;SMOC2;OCLN;BMP2;ACTC1;CDK5R1
Axonogenesis (GO:0007409)	35/200	8.43108e-06	0.00084444	2.47674	28.9372	EPHB6;NOTCH3;NRP2;NRXN1;NTN4;SEMA3G;PTPRJ;SEMA3F;EFNA5;EFNA4;IGSF9;EFNB2;SLITRK4;BOC;SLITRK6;CTNNA2;SLIT2;LZTS1;EPHA4;BCL11B;AUTS2;ANK3;L1CAM;S100B;EFNA1;EFNA3;CXCL12;PALLD;PARD3;ANOS1;CNTN1;LGR6;B4GALT6;FGFR2;CDK5R1
Chemokine-Mediated Signaling Pathway (GO:0070098)	14/47	1.11737e-05	0.00107528	4.92314	56.1334	CCL14;CCR1;LYN;CXCL9;FOXC1;CXCL10;CXCL11;CCL8;CXCL12;CCL5;CCL4;CCL3;CCL18;SH2B3
Very Long-Chain Fatty Acid Biosynthetic Process (GO:0042761)	7/12	1.13009e-05	0.00107528	16.1995	184.522	HACD1;ELOVL4;ELOVL2;ELOVL3;TECR;ELOVL7;HACD2
Positive Regulation of Gene Expression (GO:0010628)	61/436	1.21751e-05	0.00113021	1.90922	21.6049	PID1;CXCL8;CITED1;CITED2;HILPDA;CLU;ETS1;ACTG2;EPB41L4B;GJA1;EMILIN1;SOX9;CD36;OSR2;TNNC1;OSR1;MITF;ANK3;TENT5B;F3;POU3F3;EREG;OVOL2;TGFBR3;MYCN;TYROBP;PKP1;PPARG;ADTRP;PKP3;PLA2R1;S100A9;NRXN1;LEF1;ALOX12B;FBLN1;DLL1;CUX2;ERBB2;AGR2;CCL3;PPARGC1A;NTRK2;IL33;CDKN2A;VDR;EPHX2;CRTAM;FN1;RAB27A;HMGA2;LILRB1;KLF4;BMP7;WARS1;P2RX7;OCLN;BMP2;ACTC1;TNFSF4;SAA2
Carboxylic Acid Metabolic Process (GO:0019752)	12/36	1.31901e-05	0.00119528	5.79779	65.1442	CYP2J2;PON3;GSTO2;GSTO1;CYP4F2;CYP4F3;SLC2A3;CYP4F22;PCK1;CYP4F8;S100A9;ACOT4
Keratinocyte Differentiation (GO:0030216)	13/42	1.44441e-05	0.00124408	5.19989	57.9539	CERS3;ST14;CDSN;AKR1C3;EVPL;GRHL2;POU2F3;EREG;SCEL;LORICRIN;TGM3;IVL;EXPH5
Primary Alcohol Metabolic Process (GO:0034308)	14/48	1.46227e-05	0.00124408	4.77808	53.1941	PECR;ADH1B;AKR1C1;AKR1C3;AKR1B1;AKR1C2;DHRS3;ALDH3A2;HSD11B2;SDR16C5;RBP4;RDH12;DHRS9;CYP1B1
Positive Regulation of Intracellular Signal Transduction (GO:1902533)	83/652	1.47093e-05	0.00124408	1.71826	19.1191	DDR1;CD86;SLC35B2;ECM1;THRB;CITED2;WWC1;RORA;PTPRJ;IFI35;ARHGAP6;CLU;NR3C2;GJA1;FAM110C;CD36;BOK;TGM2;VAV3;EPHA4;EDN1;RSAD2;ADIPOQ;IL18;F3;DCN;TGFBR3;TRAF5;TLR8;CHI3L1;ADTRP;PLPP3;S100A9;TRIM55;LTF;NLGN1;SLC20A1;NRXN1;TGFA;ALOX12B;ADRB1;GATA3;MST1R;ADRB2;CXXC5;EFNA5;EGFR;INAVA;RXRA;CCL5;UBD;CCL4;ERBB2;GCNT2;CCL3;RNF39;IGFBP6;SLC19A1;LYN;NTRK2;NDFIP2;CDKN2A;GDF15;VDR;FZD7;NEK6;FN1;AKR1C3;AKR1C2;S1…
Bleb Assembly (GO:0032060)	5/6	1.80792e-05	0.00143353	57.7952	631.167	P2RX7;PXMP2;EMP2;EMP3;MYLK
Cardiac Muscle Cell-Cardiac Muscle Cell Adhesion (GO:0086042)	5/6	1.80792e-05	0.00143353	57.7952	631.167	CXADR;JUP;PKP2;DSG2;DSC3
Keratinocyte Proliferation (GO:0043616)	5/6	1.80792e-05	0.00143353	57.7952	631.167	FERMT1;SDR16C5;KRT2;KLK8;EREG
Negative Regulation of Lymphocyte Proliferation (GO:0050672)	13/43	1.91982e-05	0.00149119	5.02628	54.5889	CD86;CD274;RIPOR2;SDC4;CDKN2A;PLA2G2A;LILRB1;VTCN1;LILRB2;TYROBP;DLG5;TNFRSF14;TNFRSF21
Long-Chain fatty-acyl-CoA Biosynthetic Process (GO:0035338)	8/17	2.04956e-05	0.00155847	10.2896	111.08	ELOVL1;HACD1;ACSL1;ELOVL2;ELOVL3;TECR;ELOVL7;HACD2
Monocarboxylic Acid Metabolic Process (GO:0032787)	25/127	2.08833e-05	0.00155847	2.8534	30.7498	ADH1B;MSMO1;CYP2C18;CYP3A5;LDHB;MTHFD1L;KYNU;LDHD;CD36;CYP2J2;KRTAP11-1;AKR1C1;CYP4B1;CYP4F12;ACSF2;PER2;FA2H;GATM;FASN;ACOT2;ECHDC3;PPARG;PPARA;SLC27A2;ACOT4
Epidermal Cell Differentiation (GO:0009913)	15/56	2.26148e-05	0.00165523	4.2464	45.4233	CERS3;ST14;CDSN;SPINK5;AKR1C3;OVOL1;EVPL;GRHL2;POU2F3;EREG;OVOL2;SCEL;LORICRIN;TGM3;IVL
Negative Regulation of SMAD Protein Signal Transduction (GO:0060392)	9/22	2.4624e-05	0.00175831	8.01734	85.0783	TGFBR3;PDZD2;GDF15;CILP;VEPH1;CCN3;EMILIN1;PPARG;OVOL2
Axon Guidance (GO:0007411)	28/152	2.49471e-05	0.00175831	2.63067	27.8818	EPHB6;NOTCH3;NRP2;NRXN1;NTN4;SEMA3G;PTPRJ;SEMA3F;EFNA5;EFNA4;IGSF9;EFNB2;BOC;CHN1;SLIT2;LZTS1;EPHA4;L1CAM;EFNA1;EFNA3;CXCL12;VANGL2;PALLD;NFIB;ANOS1;CNTN1;LGR6;CDK5R1
Positive Regulation of Cellular Process (GO:0048522)	79/622	2.54908e-05	0.00176396	1.71174	18.1054	CD86;VIPR1;BNC1;CITED2;HILPDA;PTPRJ;GHR;EPB41L4B;PPP1R13L;CHP2;CCN4;CCN3;TIMP1;SOX9;MAGEA4;MFSD2A;TGM2;EPHA4;OSR2;EDN1;CLEC11A;EMP2;LIFR;POU3F2;POU3F3;EREG;BTC;TIAM1;FRMD5;SFRP1;GAREM1;CEACAM6;PARD3;DSG2;MVD;PKP3;EPHA1;S100A9;CCL14;PRKAA2;TNXB;LAMA1;LEF1;TGFA;MST1R;PTN;DLL1;EGFR;EFNB2;DUOX1;RAB25;EPCAM;CCL5;ERBB2;GCNT2;HAS2;PRAME;TPPP;DUOX2;IL12RB2;LYN;NTRK2;TFAP2B;FN1;AKR1C3;AKR1C2;PTK6;S100B;AC…
Positive Regulation of Cell Migration (GO:0030335)	50/344	2.64516e-05	0.00179776	1.9908	20.9834	NRP2;RORA;CLDN1;ETS1;SYNE2;MYLK;SYDE1;FAM110C;ENPP2;CCN4;SOX9;EPHA4;EDN1;MMP7;F3;TIAM1;CLDN4;DAAM2;CEACAM6;EPHA1;PLPP3;CCL14;SYNPO2;LEF1;SEMA3G;CXCR4;FBLN1;GATA3;SEMA3F;EGFR;CCL8;RAB25;CCL5;CCL4;GCNT2;CCL3;HAS2;CCL18;CCR1;FN1;FERMT1;SH3RF2;SMOC2;BMP2;DAB2;CXCL12;F2RL1;PKN1;LGR6;FERMT3
Regulation of Angiogenesis (GO:0045765)	35/211	2.76168e-05	0.00184403	2.32054	24.3589	ECM1;FOXC1;CXCL8;SERPINE1;CXCL13;ETS1;ERBB2;CYP1B1;EMILIN2;EMILIN1;CD36;MINAR1;JUP;STAT1;KRT1;SPINK5;HMGA2;EMP2;KLF4;F3;DCN;WARS1;SMOC2;CXCL10;SFRP1;EFNA3;LRG1;COL4A2;HOOK2;TNMD;LEP;CHI3L1;PPARG;ANGPTL4;EPHA1
Regulation of Small Molecule Metabolic Process (GO:0062012)	11/33	3.02522e-05	0.00198517	5.79477	60.3	ACADVL;SLC7A7;ACADL;EPHX2;ADIPOQ;RORC;PDK4;RORA;PPARA;FMO5;TTC39B
Negative Regulation of T Cell Proliferation (GO:0042130)	12/39	3.29029e-05	0.00209041	5.15275	53.1864	CD86;CD274;RIPOR2;SDC4;DLG5;CRTAM;PLA2G2A;TNFRSF14;LILRB1;VTCN1;LILRB2;TNFRSF21
Endothelial Cell Migration (GO:0043542)	13/45	3.29545e-05	0.00209041	4.71163	48.6258	EGR3;S100A2;STAT1;FN1;EMP2;LOXL2;ID1;CYP1B1;LPXN;CCN3;S100P;S100A9;SCG2
Linoleic Acid Metabolic Process (GO:0043651)	8/18	3.43082e-05	0.00212978	9.26016	95.1957	CYP2J2;ELOVL1;FADS2;ELOVL2;ELOVL3;ALOX12;ALOX12B;ALOX15B
Regulation of Monocyte Chemotaxis (GO:0090025)	10/28	3.52539e-05	0.00212978	6.43597	65.9876	CCR1;LYN;CXCL10;CXCL12;CCL5;SERPINE1;SLAMF8;CCN3;S100A14;SLIT2
Sterol Biosynthetic Process (GO:0016126)	10/28	3.52539e-05	0.00212978	6.43597	65.9876	HMGCS1;INSIG1;PMVK;MSMO1;DHCR24;MVD;HMGCR;DHCR7;TM7SF2;SH3D19
Antimicrobial Humoral Response (GO:0019730)	27/147	3.64528e-05	0.0021678	2.62018	26.7769	CCL14;CXCL9;CXCL8;DEFB1;CXCL1;CXCL13;CXCL14;CXCL2;WFDC5;WFDC2;WFDC3;CCL8;GNLY;CCL5;CCL4;CCL3;MUC7;CCL18;DCD;RNASE4;CXCL10;CXCL11;TF;CXCL12;SLPI;S100A9;LTF
Positive Regulation of Cell Motility (GO:2000147)	39/249	3.78772e-05	0.00221785	2.16861	22.079	CCL14;SYNPO2;LEF1;SEMA3G;CXCR4;RORA;SEMA3F;CLDN1;EGFR;SYNE2;MYLK;DUOX1;CCL8;FAM110C;CCL5;CCL4;GCNT2;CCL3;HAS2;CCL18;DUOX2;CCR1;EPHA4;EDN1;MMP7;F3;TIAM1;SH3RF2;CLDN4;BMP2;DAB2;CXCL12;DAAM2;CEACAM6;F2RL1;PKN1;EPHA1;LGR6;FERMT3
Cell Surface Receptor Protein Tyrosine Kinase Signaling Pathway (GO:0007169)	44/296	4.58452e-05	0.00264374	2.04071	20.3872	EPHB6;DDR1;SHC4;FOXC1;ARHGEF28;PTPRJ;PLAT;RORA;MST1R;ADRB2;EFNA5;EFNA4;PTPRG;NTF4;EFNB2;GHR;EFS;FLRT2;GRB14;FLRT3;CHN1;ERBB2;PDK4;ALKAL2;LYN;EPHA4;NTRK2;PTK6;MMP9;EFNA1;TIAM1;EFNA3;NR4A3;COL4A2;CD8A;COL4A6;LCP2;PKN1;EPHA1;FGFR3;NGEF;ANGPTL1;FGFR2;CDK5R1
Positive Regulation of Cell Differentiation (GO:0045597)	44/297	4.97471e-05	0.00282593	2.03253	20.1395	RIPOR2;FOXC1;TNXB;LAMA1;LEF1;TACSTD2;ADIRF;PTN;HOXA11;LOXL2;TMEM100;GJA1;SULT1E1;FRZB;PPP1R13L;GPC1;BOC;GCNT2;CCN4;CCN3;ALX1;DMD;SOX9;CD36;TP63;DNAI3;ZBTB16;CTNNBIP1;PLA2G2A;IL18;NPNT;ALOX15B;BMP7;FOXN1;TIAM1;SFRP1;PCP4;BMP2;DAB2;LRG1;BAMBI;AGTR1;PPARG;LTF
Positive Regulation of Angiogenesis (GO:0045766)	24/126	5.2947e-05	0.00296348	2.73752	26.9542	SMAD1;ECM1;CLIC3;CXCL8;JUP;S100A1;SERPINE1;HMGA2;EMP2;KLF4;ETS1;F3;DLL1;SMOC2;LRG1;HOOK2;CYP1B1;EMILIN2;CHI3L1;EMILIN1;DSG2;ANGPTL4;EPHA1;TGM2
Negative Regulation of Cell Migration (GO:0030336)	31/184	5.72883e-05	0.00307719	2.36125	23.0633	CITED2;SERPINE1;TACSTD2;PTPRJ;PTPRK;PTPRG;GJA1;DACH1;CYP1B1;EMILIN2;EMILIN1;TIMP1;SLIT2;EPHA4;DNAI3;IGFBP5;LIMCH1;ADIPOQ;MITF;ALOX15B;DCN;SLURP1;BST2;TGFBR3;SFRP1;DLG5;EPPK1;ADTRP;DSG3;EPHA1;S100A9
External Encapsulating Structure Organization (GO:0045229)	22/111	5.74043e-05	0.00307719	2.87432	28.0689	VIT;COL17A1;ECM2;MMP7;MIA;ITGA2;COL22A1;SPINK5;MMP3;NPNT;MMP9;MMP10;ADAMTS5;SMOC2;MMP13;COL4A2;SPINT1;COL4A1;COL7A1;COL4A6;COL4A5;MATN2
Extracellular Structure Organization (GO:0043062)	22/111	5.74043e-05	0.00307719	2.87432	28.0689	VIT;COL17A1;ECM2;MMP7;MIA;ITGA2;COL22A1;SPINK5;MMP3;NPNT;MMP9;MMP10;ADAMTS5;SMOC2;MMP13;COL4A2;SPINT1;COL4A1;COL7A1;COL4A6;COL4A5;MATN2
Long-Chain Fatty Acid Catabolic Process (GO:0042758)	5/7	5.90879e-05	0.00312345	28.896	281.346	ACADL;CYP4F2;CYP4F3;ADTRP;CYP4F12
Regulation of Fatty Acid Oxidation (GO:0046320)	7/15	7.40738e-05	0.00382185	10.123	96.2746	ACADVL;ACADL;PDK4;SOX9;PPARA;ABCD1;PPARGC1A
Positive Regulation of Ossification (GO:0045778)	12/42	7.43081e-05	0.00382185	4.63672	44.0826	P2RX7;OSR2;BMP2;RXRA;VDR;OSR1;ZBTB16;CCN3;ISG15;PTN;BMP7;GPM6B
Icosanoid Metabolic Process (GO:0006690)	14/55	7.77027e-05	0.00394315	3.9608	37.4796	CYP2J2;CYP4F2;CYP4F3;FAAH2;ABHD6;ALOX12;ALOX12B;CYP4F22;CYP4F8;ALOX15B;CYP4F12;FA2H;AWAT1;CYP1B1
Steroid Metabolic Process (GO:0008202)	21/106	8.44014e-05	0.00422673	2.87159	26.9353	SRD5A1;AKR1C1;HSD3B1;AKR1C3;HSD17B14;AKR1C2;MSMO1;DHCR24;LRP2;CYP3A5;CYP39A1;SULT2B1;HSD11B1;HSD11B2;CYP2B6;BDH1;SULT1E1;DHRS9;HSD17B2;CYP1B1;SLC27A2
Regulation of Epithelial to Mesenchymal Transition (GO:0010717)	19/91	8.67229e-05	0.00428659	3.06549	28.6709	EPHA4;FOXC1;TNXB;LEF1;GATA3;ELL3;LOXL2;OVOL2;EFNA1;TIAM1;SFRP1;BMP2;DAB2;LRG1;BAMBI;GCNT2;DSG2;ALX1;ZNF750
Positive Regulation of Cell Adhesion (GO:0045785)	19/92	0.000101226	0.0049393	3.02333	27.8091	VIT;EPHA4;HACD1;ECM2;CITED2;LAMA1;PTPRJ;NPNT;EPB41L4B;FRMD5;CXCL12;CCL5;ERBB2;AGR2;PKP1;SAA2;DSG2;PKP3;TGM2
Inflammatory Response (GO:0006954)	39/261	0.000107864	0.00519659	2.05004	18.7264	CCL14;IL1RN;CXCL9;NRROS;CXCL8;TNFAIP6;FPR1;LOXL3;CXCR4;FPR3;GATA3;ADCY1;F11R;CXCL13;CCL8;CCL5;CCL4;C3AR1;CCL3;CCL18;CCR1;AOC3;GZMA;IL18;CYBB;GZMB;FOS;CXCL10;BMP2;AIM2;TNFSF4;AGTR1;NOX4;CARD18;CHI3L1;CDO1;S100A9;SCG2;GSDME
Myelination (GO:0042552)	13/50	0.000109943	0.00523055	4.07381	37.135	CMTM8;PLLP;CXCR4;SOX10;TMEM163;PARD3;GPC1;PXMP2;MAL2;TPPP;B4GALT6;TNFRSF21;GPM6B
Neuron Projection Guidance (GO:0097485)	24/132	0.00011385	0.00534954	2.58459	23.4697	EPHB6;EPHA4;NOTCH3;NRP2;NRXN1;NTN4;SEMA3G;PTPRJ;SEMA3F;EFNA5;L1CAM;EFNA4;IGSF9;EFNB2;EFNA1;EFNA3;CXCL12;PALLD;BOC;CNTN1;SLIT2;LGR6;LZTS1;CDK5R1
Diterpenoid Metabolic Process (GO:0016101)	9/26	0.000115376	0.00535515	6.12957	55.5788	ALDH3A2;PECR;RDH12;ADH1B;AKR1C1;AKR1C3;AKR1B1;LRP2;DHRS3
Regulation of Epithelial Cell Proliferation (GO:0050678)	19/93	0.000117827	0.00540302	2.98232	26.9789	OSR2;KRT4;OSR1;TGFA;RUNX3;SGPP2;EGFR;EREG;OVOL2;TGFBR3;GPR15LG;EPB41L4B;SFRP1;NR4A3;LEP;ERBB2;EPPK1;SOX9;FGFR2
Positive Regulation of Wound Healing (GO:0090303)	12/44	0.000122031	0.00552915	4.34645	39.1669	DUOX1;FERMT1;SMOC2;CLDN4;OCLN;SERPINE1;ST3GAL4;EMILIN2;EMILIN1;CLDN1;DUOX2;MYLK
Lymphocyte Chemotaxis (GO:0048247)	8/21	0.000128374	0.00567161	7.12204	63.8175	SLC12A2;GPR15LG;CXCL10;CXCL11;CXCL12;CCL3;SAA2;CXCL13
Peptide Cross-Linking (GO:0018149)	8/21	0.000128374	0.00567161	7.12204	63.8175	KRT2;KRT1;FN1;LORICRIN;EVPL;IVL;TGM3;TGM2
Positive Regulation of Bone Mineralization (GO:0030501)	11/38	0.000129645	0.00567161	4.72038	42.2507	P2RX7;OSR2;BMP2;RXRA;VDR;OSR1;ISG15;PTN;BMP7;GPM6B;LTF
Reactive Oxygen Species Biosynthetic Process (GO:1903409)	5/8	0.000147156	0.0063645	19.263	169.977	DUOX1;MAOB;NOX4;DUOX2;INAVA
Negative Regulation of Locomotion (GO:0040013)	6/12	0.000155663	0.00665677	11.5632	101.384	FRMD5;PDZD2;TACSTD2;FBLN1;GATA3;SPINT2
Regulation of Keratinocyte Proliferation (GO:0010837)	9/27	0.000160862	0.00680269	5.78873	50.5643	GPR15LG;CRNN;EPB41L4B;LRG1;VDR;EPPK1;PTPRK;FGFR2;OVOL2
Fatty Acid Transport (GO:0015908)	11/39	0.000167652	0.00699963	4.55154	39.5694	LYN;RBP7;FABP4;CRABP2;ACSL1;FABP7;CRABP1;SLC27A6;PPARG;CD36;MFSD2A
Negative Regulation of Epithelial Cell Proliferation (GO:0050680)	16/73	0.000169198	0.00699963	3.25728	28.2876	KRT4;FBXW7;STAT1;VDR;PTPRK;GATA3;RUNX3;EREG;TGFBR3;SFRP1;NFIB;TNMD;EPPK1;SOX9;SCG2;FGFR2
Regulation of Bone Mineralization (GO:0030500)	14/59	0.000175495	0.00718207	3.60795	31.2012	SRGN;CCR1;OSR2;ECM1;VDR;OSR1;ISG15;PTN;BMP7;P2RX7;BMP2;RXRA;CCL3;GPM6B
ERBB2-EGFR Signaling Pathway (GO:0038134)	4/5	0.000189649	0.00751881	46.2072	396.011	ERBB2;TGFA;EGFR;EREG
Bundle of His cell-Purkinje Myocyte Adhesion Involved in Cell Communication (GO:0086073)	4/5	0.000189649	0.00751881	46.2072	396.011	JUP;PKP2;DSG2;DSC3
Menaquinone Metabolic Process (GO:0009233)	4/5	0.000189649	0.00751881	46.2072	396.011	CYP4F2;CYP4F3;CYP4F8;CYP4F12
acetyl-CoA Metabolic Process (GO:0006084)	7/17	0.000194093	0.00753794	8.09755	69.2111	ACSS2;HMGCS1;SOAT1;TDO2;PMVK;MVD;HMGCS2
Membrane Lipid Catabolic Process (GO:0046466)	7/17	0.000194093	0.00753794	8.09755	69.2111	ACER2;ALDH3B2;ENPP2;CYP1B1;PLPP3;SGPP2;PLPP2
Positive Regulation of Response to External Stimulus (GO:0032103)	27/163	0.000223132	0.0085782	2.3099	19.421	CEBPA;SERPINE1;LY96;PLAT;IFI35;PTN;ETS1;CCL5;CCL3;CCN4;EMILIN2;EMILIN1;GPSM3;SNCA;GBP5;IL33;PLA2G2A;LY86;IL18;EREG;MAPK13;AIM2;TNFSF4;AGTR1;TLR8;F2RL1;S100A9
Cellular Response to Cytokine Stimulus (GO:0071345)	41/289	0.000229501	0.00873483	1.92894	16.1638	RIPOR2;CEBPA;FOXC1;PID1;CXCL8;LEF1;IL20RA;IL20RB;CXCR4;PTPRJ;GATA3;GHR;DUOX1;SOCS3;CCL5;CCL3;HAS2;SOX9;SH2B3;DUOX2;IL12RB2;CCR1;SLC12A2;GBP5;DAPK1;STAT1;IL18;LIFR;NPNT;F3;EREG;MAPK13;CRNN;IL22RA1;DCSTAMP;SFRP1;CXCL12;AIM2;CHI3L1;TNFRSF21;GSDME
Lipid Oxidation (GO:0034440)	6/13	0.000269553	0.0101576	9.91075	81.4539	ADIPOQ;ALOX12;ALOX12B;ALOX15B;HAO2;PPARGC1A
Cytokine-Mediated Signaling Pathway (GO:0019221)	37/255	0.000290188	0.0105656	1.97849	16.1148	CCL14;CEBPA;FOXC1;CXCL9;IL20RA;IL20RB;PTPRJ;GHR;DUOX1;SOCS3;CCL8;CCL5;CCL4;CCL3;CCL18;CD300LF;DUOX2;IL12RB2;CCR1;LYN;IL33;FCER1G;STAT1;ADIPOQ;IL18;LILRB1;LIFR;LILRB2;F3;EREG;IL22RA1;CXCL10;CXCL11;CXCL12;AIM2;OAS2;LEP
Regulation of Vasculature Development (GO:1901342)	10/35	0.000294206	0.0105656	4.63214	37.665	SFRP1;CXCL12;LEP;ERBB2;KRT1;CXCR4;EMP2;CXCL13;ETS1;WARS1
Positive Regulation of Sprouting Angiogenesis (GO:1903672)	7/18	0.000295775	0.0105656	7.36101	59.8149	SMAD1;CLIC3;S100A1;DSG2;KLF4;DLL1;TGM2
Regulation of Lymphocyte Activation (GO:0051249)	7/18	0.000295775	0.0105656	7.36101	59.8149	THEMIS2;KLRC3;LEP;CRTAM;KLRD1;KLRC1;PAG1
Ureteric Bud Development (GO:0001657)	7/18	0.000295775	0.0105656	7.36101	59.8149	FOXC1;OSR1;GPC3;SLIT2;NPNT;BMP7;FGFR2
Maintenance of Blood-Brain Barrier (GO:0035633)	9/29	0.000297037	0.0105656	5.20929	42.308	SLC12A2;GJA1;OCLN;GJB6;DMD;F11R;CLDN1;MFSD2A;TJP2
Antimicrobial Humoral Immune Response Mediated by Antimicrobial Peptide (GO:0061844)	21/116	0.000315733	0.0111267	2.56791	20.699	CCL14;CXCL9;CXCL8;DCD;DEFB1;CXCL1;CXCL13;CXCL14;CXCL2;CXCL10;CXCL11;CXCL12;CCL8;GNLY;CCL5;CCL4;CCL3;MUC7;CCL18;S100A9;LTF
Negative Regulation of Cell Differentiation (GO:0045596)	33/220	0.000328056	0.0114549	2.05536	16.4888	CITED1;TNFAIP6;RORA;GATA3;DLL1;EGFR;HOXA9;EFEMP1;HEY1;SOSTDC1;PRAME;SOX9;RUNX1T1;EPHA4;OSR1;ZBTB16;ADIPOQ;CRIM1;BMP8B;BMP7;HOPX;OVOL2;EFNA1;SFRP1;BMP2;BBS12;BAMBI;PKP2;PPARG;DSG2;PPARA;TRIB2;ZNF750
Positive Regulation of Epithelial to Mesenchymal Transition (GO:0010718)	12/49	0.00036756	0.0127176	3.75807	29.7212	TIAM1;FOXC1;BMP2;DAB2;TNXB;LRG1;BAMBI;LEF1;GCNT2;EMP2;ALX1;LOXL2
Regulation of Blood Circulation (GO:1903522)	10/36	0.000378474	0.0129772	4.45373	35.0926	CYP2J2;PER2;PLN;DES;S100A1;CELF2;TNNT2;HSPB7;AGTR1;TBX2
Cellular Response to Oxygen-Containing Compound (GO:1901701)	50/384	0.000417294	0.0141805	1.74851	13.6064	CD86;CXCL9;PID1;CXCL8;AQP9;SERPINE1;RORC;RORA;FZD10;PTPRK;CXCL13;ICAM1;GJA1;PDK4;SOX9;CD36;TGM2;EPHA4;IGFBP5;DAPK1;MMP3;IL18;FOS;MMP9;SFRP1;TYROBP;GPRIN1;CFTR;CD274;INSIG1;LY96;PDXP;ADRB2;EGFR;GNG2;P2RY1;ABL2;SLIT2;LYN;FZD7;PTK6;LILRB1;LILRB2;P2RX7;CXCL10;NR4A3;TNFSF4;CDK2;CD68;SLC26A3
Granulocyte Chemotaxis (GO:0071621)	14/64	0.000433373	0.0145966	3.24627	25.1388	CXCL9;EDN1;CXCL8;CXADR;FCER1G;CXCL13;CXCL10;CCL8;CCL5;CCL4;CCL3;SAA2;S100A9;SCG2
Bone Morphogenesis (GO:0060349)	6/14	0.000439894	0.0146863	8.67143	67.0213	OSR2;MMP13;ATG9B;FGFR3;FGFR2;LTF
Cartilage Development (GO:0051216)	13/57	0.000448667	0.0148489	3.4244	26.3995	OSR2;OSR1;ZBTB16;HMGA2;RUNX3;HOXA11;BMP2;NFIB;OGN;CHI3L1;CCN3;SOX9;FGFR3
Cellular Response to Lipid (GO:0071396)	34/234	0.000487835	0.0159379	1.97985	15.0974	CD86;CD274;CXCL9;PID1;CXCL8;INSIG1;SERPINE1;MGST1;RORC;LY96;RORA;ATP1A2;FZD10;ADCY1;CXCL13;EGFR;PDK4;ABL2;SOX9;LYN;FZD7;MMP3;IL18;AKR1C3;PTK6;LILRB1;LILRB2;MMP9;CXCL10;SFRP1;TNFSF4;ADTRP;CD68;CFTR
Cell-Cell Adhesion via Plasma-Membrane Adhesion Molecules (GO:0098742)	27/171	0.000489947	0.0159379	2.18061	16.6189	NLGN1;NRXN1;CLDN1;IGSF9;PTPRF;ICAM1;FLRT3;HMCN1;GPC4;MPZL2;CXADR;CADM2;CRTAM;L1CAM;IGSF11;CLDN10;CLDN4;SELL;CEACAM6;PALLD;CLDN8;FAT2;DSG1;DSG2;NECTIN4;CDH19;ADGRL3
Collagen Catabolic Process (GO:0030574)	9/31	0.000516843	0.0163533	4.7352	35.8349	MRC2;MMP7;MMP13;CTSL;CTSK;MMP3;MMP9;CTSS;MMP10
Desmosome Assembly (GO:0002159)	4/6	0.000532793	0.0163533	23.1023	174.131	JUP;PKP2;PKP1;PKP3
Fatty Acid Elongation, Monounsaturated Fatty Acid (GO:0034625)	4/6	0.000532793	0.0163533	23.1023	174.131	ELOVL4;ELOVL2;ELOVL3;ELOVL7
Fatty Acid Elongation, Polyunsaturated Fatty Acid (GO:0034626)	4/6	0.000532793	0.0163533	23.1023	174.131	ELOVL4;ELOVL2;ELOVL3;ELOVL7
Fatty Acid Elongation, Unsaturated Fatty Acid (GO:0019368)	4/6	0.000532793	0.0163533	23.1023	174.131	ELOVL4;ELOVL2;ELOVL3;ELOVL7
Ketone Catabolic Process (GO:0042182)	4/6	0.000532793	0.0163533	23.1023	174.131	CYP4F2;CYP4F3;CYP4F8;CYP4F12
Regulation of Osteoclast Development (GO:2001204)	4/6	0.000532793	0.0163533	23.1023	174.131	TYROBP;FBXW7;LILRB1;LTF
Epithelial to Mesenchymal Transition (GO:0001837)	12/51	0.000544925	0.0164602	3.56496	26.7902	EOMES;TGFBR3;BMP2;HEY1;FOXF2;DLG5;LEF1;LOXL3;HMGA2;SOX9;BMP7;LOXL2
Negative Regulation of T Cell Activation (GO:0050868)	12/51	0.000544925	0.0164602	3.56496	26.7902	CD86;RIPOR2;CD274;SDC4;DLG5;PLA2G2A;TNFRSF14;LILRB1;VTCN1;LILRB2;TNFRSF21;PAG1
Basement Membrane Organization (GO:0071711)	5/10	0.000577831	0.0165355	11.5565	86.1681	FLRT2;COL4A1;NTN4;HMCN1;CTSS
Cellular Response to Prostaglandin Stimulus (GO:0071379)	5/10	0.000577831	0.0165355	11.5565	86.1681	SFRP1;GNG2;TNFSF4;AKR1C3;AKR1C2
Desmosome Organization (GO:0002934)	5/10	0.000577831	0.0165355	11.5565	86.1681	JUP;PKP2;PKP1;DSG3;PKP3
Mesonephros Development (GO:0001823)	5/10	0.000577831	0.0165355	11.5565	86.1681	OSR2;OSR1;ZBTB16;GATA3;BMP7
Myelin Assembly (GO:0032288)	5/10	0.000577831	0.0165355	11.5565	86.1681	PLLP;GPC1;PXMP2;CD9;TPPP
Response to Sterol (GO:0036314)	5/10	0.000577831	0.0165355	11.5565	86.1681	INSIG1;PMVK;CCL3;RORC;RORA
Thyroid Hormone Generation (GO:0006590)	5/10	0.000577831	0.0165355	11.5565	86.1681	DUOX1;TG;CPQ;CTSK;DUOX2
Positive Regulation of Defense Response (GO:0031349)	22/130	0.000607354	0.0172507	2.3662	17.525	GBP5;CEBPA;IL33;SERPINE1;PLA2G2A;IL18;IFI35;ETS1;EREG;MAPK13;AIM2;TNFSF4;CCL5;AGTR1;CCL3;CCN4;EMILIN2;TLR8;EMILIN1;S100A9;GPSM3;SNCA
Multicellular Organismal-Level Water Homeostasis (GO:0050891)	7/20	0.000625015	0.0176208	6.22787	45.9475	CYP4F2;MYO5B;SCNN1B;SCNN1A;AQP3;CYP4F12;CFTR
- Reg of Transmembrane Receptor Prot Serine/Threonine Kinase Sgnlng Pway (GO:0090101)	21/122	0.00063547	0.0177838	2.41457	17.774	TNFAIP6;GDF15;HTRA4;CIDEA;CRIM1;LRP2;CHRDL1;DKK3;OVOL2;TGFBR3;BMP2;PDZD2;BAMBI;CILP;PEG10;VEPH1;SOSTDC1;CCN3;EMILIN1;PPARG;PPARA
Chondrocyte Differentiation (GO:0002062)	9/32	0.000668623	0.018575	4.52908	33.1089	OSR2;BMP2;NFIB;OSR1;HMGA2;CCN3;SOX9;RUNX3;FGFR3
Regulation of Platelet Aggregation (GO:0090330)	8/26	0.000687148	0.0189513	5.1423	37.4511	LYN;SERPINE2;EMILIN2;CD9;ALOX12;EMILIN1;F11R;SH2B3
Negative Regulation of Cell Adhesion (GO:0007162)	14/67	0.000707356	0.0193683	3.06202	22.2118	RIPOR2;EPHA4;ADAMDEC1;FZD7;SERPINE1;FBLN1;SPINT2;CORO2B;MUC1;GCNT2;CYP1B1;LPXN;PLXNB1;PLXNC1
Ceramide Metabolic Process (GO:0006672)	12/53	0.000789182	0.0214498	3.39069	24.2248	CERS3;ACER2;ACER1;FA2H;SGMS1;SPTLC3;ALOX12B;DEGS2;PLPP3;ST6GALNAC3;CYP4F22;PLPP2
Regulation of Interleukin-10 Production (GO:0032653)	11/46	0.000794644	0.0214498	3.63985	25.9798	CD274;TYROBP;IRF4;TNFSF4;F2RL1;ISG15;LILRB1;DLL1;TRIB2;INAVA;TNFRSF21
Regulation of ERK1 and ERK2 Cascade (GO:0070372)	32/223	0.000872078	0.0233742	1.94966	13.7347	NRXN1;FBLN1;EGFR;ICAM1;RPS6KA6;PDZD2;ERBB2;P2RY1;GCNT2;CCL3;ALKAL2;EMILIN1;CD36;CCR1;LYN;EPHA4;FBXW7;ADIPOQ;PLA2G2A;SPRY4;FN1;NPNT;TGFBR3;BMP2;GAREM1;F2RL1;CHI3L1;ACKR3;S100A9;FGFR3;ARHGEF5;FGFR2
Regulation of Smooth Muscle Cell Proliferation (GO:0048660)	12/54	0.000942016	0.024898	3.30978	23.0608	EDN1;BMP2;NR4A3;IGFBP5;STAT1;CCL5;OGN;IL18;CCN4;PPARG;PPARGC1A;EREG
Tight Junction Assembly (GO:0120192)	12/54	0.000942016	0.024898	3.30978	23.0608	CLDN10;PATJ;CLDN4;OCLN;POF1B;MARVELD2;CLDN8;PARD3;DSG3;CLDN1;GRHL2;MPP7
Positive Regulation of Vasculature Development (GO:1904018)	19/109	0.000963735	0.0252964	2.44999	17.0144	ECM1;CXCL8;JUP;SERPINE1;HMGA2;CXCR4;EMP2;ETS1;F3;SMOC2;CXCL12;LRG1;HOOK2;CYP1B1;EMILIN2;CHI3L1;EMILIN1;ANGPTL4;EPHA1
Negative Regulation of Leukocyte Chemotaxis (GO:0002689)	5/11	0.000989791	0.0256268	9.62992	66.62	SLAMF8;PADI2;CCN3;SLIT2;S100A9
Sphingoid Metabolic Process (GO:0046519)	5/11	0.000989791	0.0256268	9.62992	66.62	SPTLC3;DEGS2;PLPP3;PLPP2;SGPP2
Mesonephric Tubule Development (GO:0072164)	6/16	0.00102048	0.0258928	6.93639	47.7743	FOXC1;OSR1;SLIT2;NPNT;BMP7;FGFR2
Negative Regulation of Interleukin-10 Production (GO:0032693)	6/16	0.00102048	0.0258928	6.93639	47.7743	CD274;TYROBP;LILRB1;DLL1;TRIB2;TNFRSF21
Regulation of Plasminogen Activation (GO:0010755)	6/16	0.00102048	0.0258928	6.93639	47.7743	CLEC3B;SERPINE2;CTSZ;SERPINE1;PLAUR;PLAT
Positive Regulation of Epithelial Cell Proliferation (GO:0050679)	20/118	0.00103207	0.0260136	2.36887	16.2888	OSR2;ECM1;NRP2;EGR3;OSR1;FZD7;TGFA;PTN;CLDN1;F3;EGFR;CRNN;SFRP1;NR4A3;LRG1;AKT3;ERBB2;SOX9;SCG2;FGFR2
+ Reg of Phosphatidylinositol 3-Kinase/Prot Kinase B Signal Transduction (GO:0051897)	25/162	0.00108938	0.0272775	2.12036	14.4654	DDR1;NRXN1;PTPRJ;GATA3;MST1R;EFNA5;EGFR;FAM110C;CCL5;CCL3;GCNT2;VAV3;NTRK2;GDF15;FN1;IL18;AKR1C3;AKR1C2;DCN;LEP;CHI3L1;F2RL1;PLXNB1;ADTRP;FGFR3
Amide Biosynthetic Process (GO:0043604)	14/70	0.00111534	0.0275649	2.89751	19.6989	CERS3;ACOT7;GGT6;SGMS1;PANK1;ALOX12B;ABCA8;CYP4F22;ASS1;PM20D1;FA2H;SOAT1;SPTLC3;DEGS2
Fatty Acid Biosynthetic Process (GO:0006633)	14/70	0.00111534	0.0275649	2.89751	19.6989	ELOVL1;OLAH;HACD1;ACOT7;ACSM3;ELOVL4;ELOVL2;TECR;ELOVL3;SCD5;ELOVL7;HACD2;FASN;PNLIPRP3
L-tryptophan Catabolic Process (GO:0006569)	4/7	0.0011644	0.0278725	15.4007	104.04	TDO2;KYNU;KMO;IDO1
Fatty Acid Elongation, Saturated Fatty Acid (GO:0019367)	4/7	0.0011644	0.0278725	15.4007	104.04	ELOVL4;ELOVL2;ELOVL3;ELOVL7
Intermediate Filament Bundle Assembly (GO:0045110)	4/7	0.0011644	0.0278725	15.4007	104.04	KRT14;PKP2;PKP1;EPPK1
Negative Regulation of Keratinocyte Proliferation (GO:0010839)	4/7	0.0011644	0.0278725	15.4007	104.04	VDR;EPPK1;PTPRK;FGFR2
Neuron Projection Arborization (GO:0140058)	4/7	0.0011644	0.0278725	15.4007	104.04	NLGN1;PHACTR1;LRP2;PTN
Neuron Differentiation (GO:0030182)	27/181	0.00118992	0.0282098	2.0379	13.723	RTN3;TENM2;FZD10;EGFR;PDZD2;ERBB2;DMD;IRX2;NTRK2;EMX2;MYEF2;IRX5;FZD7;IRX3;SPINK5;IRX4;EN2;EN1;POU3F2;RUNX3;PBX1;LHX2;ID1;ANOS1;ID4;ITM2C;CDK5R1
Regulation of Steroid Metabolic Process (GO:0019218)	7/22	0.00119332	0.0282098	5.3969	36.3266	ACADVL;ACADL;EPHX2;RORC;RORA;FMO5;TTC39B
Generation of Neurons (GO:0048699)	28/192	0.00138632	0.0324583	1.98469	13.0614	RTN3;CEP85L;FZD10;EGFR;PDZD2;DNER;ERBB2;DISC1;IRX2;NTRK2;EMX2;MYEF2;AUTS2;IRX5;FZD7;IRX3;IRX4;EN2;EN1;POU3F2;RUNX3;LHX2;ID1;ANOS1;ID4;ITM2C;ADGRL3;CDK5R1
Cellular Component Disassembly (GO:0022411)	11/49	0.00139094	0.0324583	3.35195	22.0483	ADAMTS5;MMP7;MMP13;CTSK;MMP3;PLAAT1;KLK5;CTSV;MMP9;CTSS;MMP10
Negative Regulation of Signal Transduction (GO:0009968)	37/277	0.00139863	0.0324583	1.79496	11.7969	LRPAP1;PID1;CXCL8;CITED1;PTPRJ;GATA3;ADRB2;APCDD1;DLL1;DLL3;HEY1;GRB14;FRZB;WIF1;GPC1;CCL5;GPC3;PIP4K2A;SOSTDC1;EMILIN1;SH2B3;SNCA;LYN;IGFBP5;GDF15;FBXW7;ADIPOQ;CTNNBIP1;SPRY4;DCN;OVOL2;SFRP1;BMP2;CILP;PPARG;LGR4;LTF
Ceramide Biosynthetic Process (GO:0046513)	10/42	0.00141106	0.0325486	3.61748	23.743	CERS3;FA2H;SGMS1;SPTLC3;ST3GAL5;ALOX12B;DEGS2;CYP4F22;B4GALT6;ST6GALNAC3
Retinoid Metabolic Process (GO:0001523)	13/64	0.00142714	0.0327211	2.95326	19.35	ADH1B;AKR1C1;AKR1C3;AKR1B1;LRP2;CYP2C18;CYP3A5;DHRS3;SDR16C5;RBP4;RDH12;DHRS9;CYP1B1
Epithelial Cell Migration (GO:0010631)	6/17	0.00147123	0.0333304	6.30547	41.1221	FERMT1;LRG1;DAAM2;KRT2;FAT2;PKN1
Immune Response-Regulating Cell Surface Receptor Signaling Pathway (GO:0002768)	6/17	0.00147123	0.0333304	6.30547	41.1221	LYN;VAV3;PIGR;LILRB1;LILRB2;MICB
Response to Tumor Necrosis Factor (GO:0034612)	15/80	0.00150361	0.0338262	2.675	17.3872	CXCL8;PID1;ADIPOQ;GATA3;AFF3;NPNT;DCSTAMP;SFRP1;CCL5;UBD;CCL3;CHI3L1;HAS2;TNFRSF21;GSDME
Regulation of Cytoskeleton Organization (GO:0051493)	22/139	0.00151089	0.0338262	2.18311	14.1794	PRKAA2;ARHGEF26;GRHL3;FZD10;F11R;EFNA5;CORO2B;BICD1;BST2;CAMSAP3;P2RX7;SYDE1;DAAM2;ABL2;PLXNB1;TPPP;PKN1;S100A9;NGEF;GPM6B;ARHGEF5;SNCA
Regulation of Blood Coagulation (GO:0030193)	8/29	0.00152203	0.0338762	4.40696	28.5911	EDN1;SERPINE2;SERPINE1;ST3GAL4;PLAUR;EMILIN2;F2RL1;EMILIN1
T Cell Chemotaxis (GO:0010818)	5/12	0.0015856	0.0346827	8.25377	53.2103	SLC12A2;CXCL10;CXCL11;CXCL12;CCL3
Epithelial Cell-Cell Adhesion (GO:0090136)	5/12	0.0015856	0.0346827	8.25377	53.2103	JUP;CCN3;PKP3;SERPINB8;PLEKHA7
Intestinal Absorption (GO:0050892)	5/12	0.0015856	0.0346827	8.25377	53.2103	HEPH;LEP;CD36;F11R;TJP2
Retinol Metabolic Process (GO:0042572)	7/23	0.00159828	0.0347604	5.05932	32.5761	SDR16C5;RBP4;DHRS9;RDH12;ADH1B;CYP1B1;DHRS3
Neutrophil Migration (GO:1990266)	11/50	0.00165664	0.0356224	3.26582	20.9109	CXCL10;CXCL9;EDN1;CXCL8;CXADR;FCER1G;CCL3;SAA2;EMP2;CXCL13;S100A9
Positive Regulation of Cell-Cell Adhesion (GO:0022409)	11/50	0.00165664	0.0356224	3.26582	20.9109	CITED2;CEACAM6;CCL5;PLAUR;GCNT2;PKP1;ANK3;PKP3;CXCL13;PLPP3;BMP7
Transforming Growth Factor Beta Receptor Superfamily Signaling Pathway (GO:0141091)	19/114	0.00166865	0.0356791	2.32041	14.8407	SMAD1;NRROS;CITED1;GDF15;INHBB;PTPRK;FOS;BMP7;RGMA;TMEM100;TGFBR3;BMP2;DAB2;LRG1;BAMBI;ID1;GCNT2;LPXN;PPARG
Neutrophil Chemotaxis (GO:0030593)	10/43	0.00170905	0.0359373	3.50767	22.3502	CXCL10;CXCL9;EDN1;CXCL8;CXADR;FCER1G;CCL3;SAA2;CXCL13;S100A9
Positive Regulation of Biomineral Tissue Development (GO:0070169)	10/43	0.00170905	0.0359373	3.50767	22.3502	P2RX7;OSR2;BMP2;RXRA;VDR;OSR1;ISG15;PTN;BMP7;GPM6B
Positive Regulation of Monoatomic Ion Transport (GO:0043270)	10/43	0.00170905	0.0359373	3.50767	22.3502	CCR1;P2RX7;CFH;CCL5;CCL4;CCL3;PKP2;PRSS8;ANK3;MYLK
Response to Cytokine (GO:0034097)	20/123	0.00173936	0.0363736	2.25326	14.3178	CD274;PID1;CITED1;STAT1;MX2;ADIPOQ;LEF1;CXCR4;LIFR;ISG15;AFF3;BST2;CRNN;SELL;UBD;KYNU;CHI3L1;TIMP1;TIMP4;SNCA
Mesenchymal Cell Differentiation (GO:0048762)	12/58	0.00182052	0.0378629	3.02131	19.0604	TGFBR3;FOXC1;BMP2;FOXF2;DLG5;LEF1;LOXL3;HMGA2;SOX9;BMP7;FGFR2;LOXL2
Negative Regulation of Binding (GO:0051100)	13/66	0.00191404	0.0395916	2.84151	17.7837	LRPAP1;GZMA;CTNNBIP1;LEF1;HMGA2;IFIT2;PDZD2;PLN;SLN;SLPI;NFIB;CARD18;NES
Prostaglandin Metabolic Process (GO:0006693)	8/30	0.00193203	0.0397477	4.20642	26.2867	EDN1;AKR1C1;PRXL2B;AKR1C3;AKR1C2;CYP4F8;S100A9;PTGS1
Fatty Acid Oxidation (GO:0019395)	11/51	0.00196236	0.0401546	3.184	19.8478	KRTAP11-1;ACAA2;CYP4F2;ADIPOQ;CYP4F3;ECHDC2;ALOX12;HADH;SLC27A2;HAO2;PPARGC1A
Bone Development (GO:0060348)	10/44	0.00205595	0.0414624	3.40431	21.0626	OSR2;GJA1;MMP13;ATG9B;LRRC17;OGN;FGFR3;FGFR2;TGM2;LTF
Extracellular Matrix Assembly (GO:0085029)	6/18	0.00205896	0.0414624	5.7797	35.7506	TNXB;NTN4;HAS2;EMILIN1;MYH11;GPM6B
Positive Regulation of Homotypic Cell-Cell Adhesion (GO:0034112)	6/18	0.00205896	0.0414624	5.7797	35.7506	CCL5;PLAUR;EMILIN2;EMILIN1;F11R;PLPP3
Long-Chain Fatty Acid Transport (GO:0015909)	7/24	0.00210256	0.0417256	4.76145	29.3524	FABP4;ACSL1;SLC27A6;PPARG;CD36;SLC27A2;MFSD2A
Ventricular Cardiac Muscle Tissue Development (GO:0003229)	7/24	0.00210256	0.0417256	4.76145	29.3524	TGFBR3;IRX3;TNNT2;PKP2;DSG2;HOPX;FGFR2
Calcium-Mediated Signaling (GO:0019722)	16/91	0.00214166	0.0417256	2.4731	15.2001	CCR1;CHRM3;EDN1;CXCL8;CXCR4;DEFB1;ATP1B1;NCALD;P2RX7;GNA15;EDNRB;RCAN2;C3AR1;AGTR1;CCL3;ACKR3
Aminoglycoside Antibiotic Metabolic Process (GO:0030647)	4/8	0.00218166	0.0417256	11.5499	70.774	AKR1C1;AKR1C3;AKR1B1;AKR1C2
Bundle of His Cell to Purkinje Myocyte Communication (GO:0086069)	4/8	0.00218166	0.0417256	11.5499	70.774	JUP;PKP2;DSG2;DSC3
Cobalamin Transport (GO:0015889)	4/8	0.00218166	0.0417256	11.5499	70.774	TCN2;TCN1;LRP2;CD320
Daunorubicin Metabolic Process (GO:0044597)	4/8	0.00218166	0.0417256	11.5499	70.774	AKR1C1;AKR1C3;AKR1B1;AKR1C2
Immune Response-Inhibiting Cell Surface Receptor Signaling Pathway (GO:0002767)	4/8	0.00218166	0.0417256	11.5499	70.774	LYN;LILRB1;KLRC1;LILRB2
Kynurenine Metabolic Process (GO:0070189)	4/8	0.00218166	0.0417256	11.5499	70.774	TDO2;KYNU;KMO;IDO1
Negative Regulation of Transforming Growth Factor Beta Production (GO:0071635)	4/8	0.00218166	0.0417256	11.5499	70.774	TYROBP;FN1;FBLN1;LILRB1
Regulation of T Cell Proliferation (GO:0042129)	15/83	0.00220056	0.0418766	2.55656	15.6437	CD86;RIPOR2;CD274;SDC4;PLA2G2A;LILRB1;VTCN1;LILRB2;CCL5;DLG5;LEP;TNFSF4;TNFRSF14;TNFRSF21;IDO1
Regulation of Fat Cell Differentiation (GO:0045598)	14/75	0.00222568	0.0421439	2.65928	16.2421	ZBTB16;ADIPOQ;RORC;ADIRF;RORA;SFRP1;BMP2;SULT1E1;BBS12;FRZB;LEP;PPARG;TRIB2;RUNX1T1
Positive Regulation of Signal Transduction (GO:0009967)	34/256	0.00234515	0.0440642	1.7815	10.7877	NLGN1;TNXB;LAMA1;NRXN1;KLK5;LOXL3;LY96;PTPRJ;GATA3;DLL1;CUX2;CCL5;CCN3;DISC1;TP63;ATP6V1C2;JAG2;EPHA4;ADIPOQ;LY86;EMP2;TPD52L1;F3;EFNA1;SMOC2;SFRP1;BMP2;FASN;GPRIN1;DLG5;PPARG;PLPP3;LGR6;FGFR2
ERBB2 Signaling Pathway (GO:0038128)	5/13	0.00240813	0.0440642	7.22166	43.5387	ERBB2;TGFA;PTK6;EGFR;EREG
Monoacylglycerol Metabolic Process (GO:0046462)	5/13	0.00240813	0.0440642	7.22166	43.5387	FA2H;DGAT2;MOGAT2;ABHD6;ABHD12B
Motor Neuron Axon Guidance (GO:0008045)	5/13	0.00240813	0.0440642	7.22166	43.5387	EPHA4;NRP2;CHN1;SEMA3F;SLIT2
Negative Regulation by Host of Viral Transcription (GO:0043922)	5/13	0.00240813	0.0440642	7.22166	43.5387	CCL5;CCL4;CCL3;HMGA2;POU2F3
Negative Regulation of Bone Mineralization (GO:0030502)	5/13	0.00240813	0.0440642	7.22166	43.5387	CCR1;SRGN;ECM1;RFLNB;CCL3
Tertiary Alcohol Metabolic Process (GO:1902644)	5/13	0.00240813	0.0440642	7.22166	43.5387	HSD11B2;AKR1C1;AKR1C3;AKR1B1;AKR1C2
Cellular Response to Ketone (GO:1901655)	10/45	0.00245737	0.0442306	3.30687	19.8699	SFRP1;GNG2;SCNN1B;TNFSF4;SCNN1A;AKR1C3;AKR1C2;ADCY1;PCK1;CFTR
Extracellular Matrix Disassembly (GO:0022617)	10/45	0.00245737	0.0442306	3.30687	19.8699	ADAMTS5;MMP7;MMP13;CTSK;MMP3;KLK5;CTSV;MMP9;CTSS;MMP10
Response to Amyloid-Beta (GO:1904645)	10/45	0.00245737	0.0442306	3.30687	19.8699	EPHA4;GJA1;MMP13;TYROBP;GPRIN1;MMP3;ADRB2;CD36;MMP9;ICAM1
Regulation of SMAD Protein Signal Transduction (GO:0060390)	12/60	0.00246371	0.0442306	2.89511	17.3883	TGFBR3;BMP2;DAB2;PDZD2;GDF15;CILP;VEPH1;CCN3;EMILIN1;PPARG;BMP7;OVOL2
Striated Muscle Tissue Development (GO:0014706)	9/38	0.00251521	0.0449432	3.59085	21.4927	POPDC3;RBP4;SGCD;MYH14;DMD;PGM5;BMP7;SGCG;TBX2
Cholesterol Metabolic Process (GO:0008203)	13/68	0.0025303	0.0450016	2.73788	16.3709	ACAA2;HMGCS1;INSIG1;MSMO1;DHCR24;HMGCR;TM7SF2;SULT2B1;SOAT1;PMVK;MVD;DHCR7;SH3D19
Regulation of Phosphatidylinositol 3-Kinase/Protein Kinase B Signal Transduction (GO:0051896)	30/219	0.00257234	0.0455364	1.845	11.0016	DDR1;NRXN1;PTPRJ;GATA3;MST1R;EFNA5;EGFR;FAM110C;CCL5;GCNT2;CCL3;SH2B3;VAV3;NTRK2;GDF15;FN1;IL18;AKR1C3;AKR1C2;DCN;CRNN;AIM2;LEP;F2RL1;CHI3L1;PLXNB1;ADTRP;PPARA;DIPK2A;FGFR3
Sodium Ion Homeostasis (GO:0055078)	7/25	0.00272142	0.0479525	4.49668	26.5601	SLC12A2;CYP4F2;SCNN1B;SCNN1A;ATP1A2;ATP1B1;CYP4F12
Positive Regulation of Endocytosis (GO:0045807)	15/85	0.00279989	0.0490232	2.48325	14.597	NLGN1;CAMK1D;FCER1G;SERPINE1;RAB27A;PTPRJ;BICD1;CLU;DLL1;DAB2;TF;FCGR2A;GPC3;FCGR1A;SNCA
Import Into Cell (GO:0098657)	6/19	0.00280795	0.0490232	5.33482	31.3437	SLC38A1;SLC27A6;ATP1A2;CD36;SLC1A6;SLC27A2

## Sheet: Supplementary Table S2
Term	Overlap	P-value	Adjusted P-value	Odds Ratio	Combined Score	Genes
Module Black
epidermis development (GO:0008544)	53/83	1.09666e-35	4.54567e-32	18.9436	1524.92	CALML5;BNC1;LAMC2;CASP14;STS;TGM5;CERS3;DSP;KRTDAP;KRT2;SPINK5;KRT34;KRT5;KRT31;OVOL1;KRT9;OVOL2;ALDH3A2;EDAR;LCE2B;FLG2;S100A7;ZNF750;COL17A1;SPRR3;SPRR2G;CRABP2;LAMA3;KLK5;DLL1;EVPL;KLK7;PTHLH;NTF4;SCEL;SPRR2D;WNT10A;CDSN;LAMB3;GRHL3;GRHL1;FOXN1;GRHL2;POU2F3;ACER1;FABP5;COL7A1;KRT15;GJB5;KRT14;SPRR1A;FGFR2;SPRR1B
skin development (GO:0043588)	42/80	8.5987e-24	1.78208e-20	11.7701	625.114	SPRR3;CSTA;SPRR2G;ITGB4;ALOX12;ALOX12B;ABCA12;CLDN1;DLL1;EVPL;TGM1;SCEL;DACT2;SFN;ALOXE3;TGM3;TP63;CERS3;DSP;ST14;WNT10A;CDSN;JAG1;WNT5A;KDF1;LSR;DHCR24;KRT10;WNT16;EREG;KRT9;BCR;FLG2;ACER1;CLDN4;KRT16;TMEM79;LORICRIN;SPRR1A;IVL;SPRR1B;S100A7
keratinocyte differentiation (GO:0030216)	25/41	8.02807e-17	1.10921e-13	16.4954	611.335	SPRR3;CSTA;SPRR2G;EVPL;TGM1;SCEL;TGM3;EXPH5;CERS3;DSP;ST14;CDSN;JAG1;WNT5A;KRT10;WNT16;EREG;BCR;ACER1;KRT16;LORICRIN;SPRR1A;IVL;SPRR1B;S100A7
epidermal cell differentiation (GO:0009913)	27/53	2.37107e-15	2.45702e-12	10.9698	369.412	SPRR3;CSTA;SPRR2G;EVPL;TGM1;SCEL;TGM3;CERS3;DSP;ST14;CDSN;JAG1;SPINK5;WNT5A;KRT10;OVOL1;WNT16;EREG;OVOL2;BCR;ACER1;KRT16;LORICRIN;SPRR1A;IVL;SPRR1B;S100A7
establishment of skin barrier (GO:0061436)	13/19	2.81167e-10	1.9424e-07	22.7282	499.84	KDF1;ALOX12;ALOX12B;LSR;ABCA12;CLDN1;FLG2;CLDN4;KRT16;TMEM79;SFN;ALOXE3;TP63
regulation of water loss via skin (GO:0033561)	13/19	2.81167e-10	1.9424e-07	22.7282	499.84	KDF1;ALOX12;ALOX12B;LSR;ABCA12;CLDN1;FLG2;CLDN4;KRT16;TMEM79;SFN;ALOXE3;TP63
keratinocyte proliferation (GO:0043616)	7/7	3.91483e-08	2.31814e-05	127736	2178654	FERMT1;SDR16C5;KRT2;CDH13;WNT16;KLK8;EREG
regulation of epithelial cell proliferation (GO:0050678)	26/93	6.4154e-08	3.32398e-05	4.08767	67.6999	CDKN1C;IL26;TGFA;NOD2;FUT2;FUT1;EGFR;ZFP36L1;EPB41L4B;HYAL1;ERBB2;MARVELD3;SOX9;TBX1;OSR2;TCF7L2;CDKN2B;KRT4;OSR1;SGPP2;MTSS1;EREG;TGFBR3;EPPK1;SRSF6;FGFR2
cell-cell junction organization (GO:0045216)	24/82	7.84036e-08	3.61092e-05	4.35584	71.2677	DSP;CXADR;JUP;CTNND1;CLDN1;AFDN;SDK1;OCLN;CDH3;MARVELD2;CDH1;MARVELD3;CDH12;PKP2;CDH13;DSG1;PKP1;F2RL1;DSG2;PKP3;NECTIN4;CD177;NECTIN1;TJP2
peptide cross-linking (GO:0018149)	14/31	9.43792e-08	3.91202e-05	8.63853	139.736	DSP;CSTA;KRT2;KRT1;KRT10;EVPL;TGM1;LORICRIN;PI3;TGM5;SPRR1A;TGM3;IVL;SPRR1B
morphogenesis of an epithelium (GO:0002009)	13/30	4.9362e-07	0.000186005	8.01688	116.417	LAMA5;WNT10A;LAMA3;KDF1;RIPK4;PRKX;AHI1;FLG2;KRT16;SOX9;FGFR2;VCL;KRT6A
sphingolipid biosynthetic process (GO:0030148)	21/74	8.85315e-07	0.000305803	4.16484	58.0467	CERS3;CERS4;ELOVL4;PPM1L;SPNS2;ALOX12B;ELOVL7;SGMS2;CLN8;CYP4F22;SGPP2;ALDH3A2;ACER2;ALDH3B2;ACER1;SPTLC3;SPTSSB;DEGS1;DEGS2;ALOXE3;PNPLA1
hemidesmosome assembly (GO:0031581)	8/12	1.22536e-06	0.000390702	20.922	284.796	COL17A1;DST;LAMB3;ITGB4;KRT14;LAMA3;LAMC2;KRT5
cardiac muscle cell-cardiac muscle cell adhesion (GO:0086042)	6/7	2.90338e-06	0.000802301	62.7045	799.459	DSP;CXADR;JUP;PKP2;DSG2;DSC2
intermediate filament bundle assembly (GO:0045110)	6/7	2.90338e-06	0.000802301	62.7045	799.459	KRT14;PKP2;NEFL;PKP1;EPPK1;NEFM
arachidonic acid metabolic process (GO:0019369)	17/57	4.55365e-06	0.00111029	4.46017	54.8583	CYP2J2;FAAH;EPHX2;ALOX15;CYP4F3;FAAH2;ALOX12;ALOX12B;CYP4F11;CYP2C18;CYP4F12;PTGS1;CYP4Z1;CYP2S1;CYP2E1;ALOXE3;PTGES
icosanoid metabolic process (GO:0006690)	17/57	4.55365e-06	0.00111029	4.46017	54.8583	CYP2J2;PON3;FAAH;ABCC1;HPGD;ALOX15;CYP4F3;FAAH2;ALOX12;ALOX12B;CYP4F22;CYP4F11;CYP4F12;PTGS1;CYP4Z1;CYP2S1;ALOXE3
membrane lipid biosynthetic process (GO:0046467)	17/58	5.91953e-06	0.00136314	4.35115	52.3759	CERS3;CERS4;ELOVL4;PPM1L;SPNS2;ELOVL7;SGMS2;SGPP2;ALDH3A2;ACER2;ALDH3B2;ACER1;SPTLC3;B3GNT5;SPTSSB;DEGS1;DEGS2
regulation of cell population proliferation (GO:0042127)	103/764	6.38553e-06	0.00139305	1.66191	19.8789	VIPR1;STK11;RPS6KA2;CCN6;CHP2;SOX9;IER5;SOX7;KRT6A;OSR2;IL11RA;P3H2;LDOC1;TSC1;NCCRP1;EREG;SULT2B1;BTC;ACE2;AR;TIAM1;AZGP1;GAREM1;PHIP;EPHA1;GPLD1;TSPYL5;NPR3;TGFA;GATA3;TNFRSF11A;MST1R;FUT3;ZFP36L1;DPP4;EFNB2;NUAK1;ZNF268;TRPM4;JAG2;TFAP2B;TFAP2C;JAG1;JUP;TSLP;VDR;IFNLR1;ACER2;BMP2;DLG3;DLG5;GNRH1;FGFR3;FGFR2;CDKN1A;RARG;BNC1;CDCA7L;PTEN;LAMC2;AREG;RERG;BOK;SERPINB3;KLF10;FGFBP1;EDN1;EDN2;EMP2;A…
axonogenesis (GO:0007409)	42/240	1.12996e-05	0.00234185	2.23906	25.5045	EPHB6;ROBO2;GRB7;NOTCH3;LAMA5;PLPPR4;LAMA3;PTEN;SEMA3F;EFNA5;EFNA4;IGSF9;GLI2;EFNB2;EFNB1;GPC1;SLITRK4;SLITRK6;SPTAN1;EPHB3;SPTBN2;EPHA4;SEMA4A;AUTS2;UNC5B;SEMA4B;WNT5A;WNT7A;ANK3;SEMA4G;GFRA3;ZDHHC17;EFNA1;EFNA3;DOK4;ANOS1;ULK1;EPHA1;EZR;LGR6;SOS1;FGFR2
ceramide metabolic process (GO:0006672)	16/55	1.23081e-05	0.00242938	4.3032	48.6488	CERS3;CERS4;ALOX12B;SGMS2;ABCA12;CLN8;CYP4F22;FUT3;ACER2;ACER1;SPTLC3;SPTSSB;DEGS1;DEGS2;ALOXE3;PNPLA1
canonical Wnt signaling pathway (GO:0060070)	18/68	1.52721e-05	0.0028774	3.77813	41.8975	TCF7L2;RARG;WNT10A;WNT5B;WNT5A;PTEN;FZD8;WNT7A;FZD10;GATA3;WNT16;CDH3;FRAT2;WNT11;FRZB;WNT3;BCL9L;WNT4
regulation of keratinocyte proliferation (GO:0010837)	10/24	1.61409e-05	0.00290887	7.47663	82.4983	CRNN;TGM1;EPB41L4B;CDH3;VDR;EPPK1;SRSF6;AREG;FGFR2;ZFP36L1
sphingolipid metabolic process (GO:0006665)	25/116	1.96004e-05	0.00320092	2.88835	31.3096	GLTP;PPM1L;ALOX12B;SGMS2;ABCA12;CLN8;FUT3;SMPD3;ALDH3B2;STS;SPTLC3;SPTSSB;ALOXE3;CERS3;CERS4;ELOVL4;SPNS2;ELOVL7;SGPP2;ALDH3A2;ACER2;ACER1;ESYT3;DEGS1;DEGS2
positive regulation of fat cell differentiation (GO:0045600)	15/51	1.98046e-05	0.00320092	4.36864	47.3106	CDS1;LMO3;TFE3;BMP7;ZFP36L1;BMP2;SULT1E1;FRZB;ZC3H12A;PIM1;WDFY2;ZBTB7B;ZNF385A;PPARD;TRPM4
negative regulation of cell population proliferation (GO:0008285)	58/379	2.00781e-05	0.00320092	1.91213	20.6814	CDKN1C;CDKN1A;RARG;IL26;PTEN;RERG;STK11;TNN;RPS6KA2;CCN6;SOX9;SLC16A2;SOX7;KLF10;FGFBP1;KRT4;CTNNBIP1;WNT5A;P3H2;LDOC1;TSC1;AXIN2;MTSS1;EREG;SULT2B1;TGFBR3;AR;IL1A;MN1;AZGP1;IFNK;CDH13;IRF6;GPLD1;CEBPA;NDRG4;GATA3;DLL1;PTHLH;TBRG1;FRZB;MARVELD3;ZNF268;TFAP2B;CDKN2B;VDR;KDF1;IFNLR1;KLF4;SLURP1;PER2;BMP2;DLG3;DLG5;ABI1;GNRH1;EPPK1;BNIPL
epithelial cell-cell adhesion (GO:0090136)	7/12	2.08653e-05	0.00320321	14.6362	157.741	CAMSAP3;DSP;JUP;KIT;SERPINB8;PLEKHA7;VCL
amide biosynthetic process (GO:0043604)	15/52	2.55956e-05	0.00378906	4.25034	44.9392	CERS3;CERS4;ARG1;ALOX12B;SGMS2;CLN8;CYP4F22;PCSK5;ASS1;SPTLC3;SPTSSB;DEGS1;DEGS2;ALOXE3;PNPLA1
bundle of His cell-Purkinje myocyte adhesion involved in cell communication (GO:0086073)	5/6	2.85465e-05	0.00408019	52.2238	546.469	DSP;JUP;PKP2;DSG2;DSC2
positive regulation of cell differentiation (GO:0045597)	43/258	3.05299e-05	0.00421822	2.11036	21.941	CDS1;FOXC1;ZC4H2;TACSTD2;PLA2G3;LRP3;MACROH2A1;ZFP36L1;GJA1;SULT1E1;FRZB;PPP1R13L;GPC1;ZC3H12A;BOC;SOX9;APOB;ZNF268;TP63;ZNF385A;CDON;TRPM4;BCL9L;WNT4;SERPINB3;ZHX3;LMO3;CTNNBIP1;IL18;AXIN2;NPNT;BMP7;FOXN1;ACVR2A;AR;TIAM1;KITLG;PCP4;BMP2;KCTD11;WDFY2;PPARD;LTF
epithelial cell development (GO:0002064)	9/21	3.30212e-05	0.00441526	7.84682	80.9663	WNT5B;POF1B;RAB25;TMEM79;DACT2;WNT7A;GRHL2;SIPA1L3;EXPH5
Module Darksalmon
-	-	-	-	-	-	.
Module Dimgrey
mRNA processing (GO:0006397)	121/300	1.93379e-22	9.5974e-19	3.4316	171.571	RAMAC;DBR1;CCNH;PDCD7;GEMIN2;GPATCH1;HNRNPR;CWC27;CCAR1;PNN;MAGOH;RAVER2;CWC22;PAPOLA;MTREX;CMTR2;AQR;IK;METTL3;THOC1;THOC2;ZCRB1;CRNKL1;GTF2F2;CDC40;THOC7;SRRM1;PSPC1;ZC3H11A;PRPF3;SNRPG;SRSF2;GEMIN5;SNRNP27;SRSF3;SNRPE;SRSF4;SNRPF;SRSF5;SRSF7;ZCCHC8;DDX5;DHX9;CSTF3;CWF19L2;CSTF1;RPRD1B;RPRD1A;HSPA8;CPSF6;CPSF3;UPF3B;CWC15;MAGOHB;LSM5;LSM3;SMU1;LSM8;SNW1;LSM6;SON;HNRNPD;HNRNPC;MNAT1;DDX46;CELF1;…
mRNA splicing, via spliceosome (GO:0000398)	111/274	7.16173e-21	1.77718e-17	3.44972	160.017	DBR1;PDCD7;GEMIN2;GPATCH1;HNRNPR;CWC27;CCAR1;PNN;MAGOH;RAVER2;CWC22;PAPOLA;MTREX;AQR;IK;METTL3;ZCRB1;CRNKL1;GTF2F2;CDC40;SRRM1;PSPC1;CLNS1A;PRPF3;SNRPG;SRSF2;GEMIN5;SNRNP27;SRSF3;SNRPE;SRSF4;SNRPF;SRSF5;SRSF7;ZCCHC8;DDX5;DHX9;CSTF3;DDX1;CWF19L2;CSTF1;SMN1;SRPK2;HSPA8;CPSF3;UPF3B;CWC15;MAGOHB;LSM5;SNUPN;LSM3;SRPK1;SMU1;LSM8;SNW1;LSM6;HNRNPD;HNRNPC;DDX46;DDX42;PPWD1;COIL;SYNCRIP;METTL14;RSRC1;DHX15…
RNA splicing, via transesterification reactions with bulged adenosine as nucleophile (GO:0000377)	100/251	2.46962e-18	4.08557e-15	3.34596	135.654	DBR1;PDCD7;GPATCH1;HNRNPR;CWC27;CCAR1;PNN;MAGOH;RAVER2;CWC22;PAPOLA;MTREX;AQR;IK;METTL3;ZCRB1;CRNKL1;GTF2F2;CDC40;SRRM1;PSPC1;PRPF3;SNRPG;SRSF2;GEMIN5;SNRNP27;SRSF3;SNRPE;SRSF4;SNRPF;SRSF5;SRSF7;ZCCHC8;DDX5;DHX9;CSTF3;CWF19L2;CSTF1;HSPA8;CPSF3;UPF3B;CWC15;MAGOHB;LSM5;LSM3;SMU1;LSM8;SNW1;LSM6;HNRNPD;HNRNPC;DDX46;DDX42;PPWD1;SYNCRIP;METTL14;RSRC1;DHX15;BCAS2;RBM17;RBM15;NCBP2;PRPF40A;PLRG1;WDR33;GC…
protein ubiquitination (GO:0016567)	166/525	2.30654e-17	2.86184e-14	2.35436	90.1911	UBE3C;UBE3D;FBXO28;UBE2D3;UBE2D1;UBE3A;FBXO21;FBXO22;NPEPPS;PSMD6;RNF115;PSMD7;RNF114;CDC23;RNF19A;CDC27;FBXO4;TRIM24;PSMD1;SKP2;RNF111;FBXO9;SKP1;TRIM23;ATG3;FBXW11;UBE2E3;UBE2E1;UBE4A;RC3H2;FBXW2;KLHL42;RRAGA;SELENOS;PSME4;TRIM13;UBE2V2;CBLL1;OBI1;PSMD10;PSMD12;ANAPC16;CBFB;CUL5;PSMD14;PRKDC;TNKS;EPAS1;UBA6;CUL3;CUL2;CTR9;CUL1;UBR3;UBR2;KLHL12;BCL10;UBR1;RTF1;HIF1A;UBE2J1;VCPIP1;UBR5;LONRF1;BAR…
proteasome-mediated ubiquitin-dependent protein catabolic process (GO:0043161)	116/321	3.48034e-17	3.45458e-14	2.8636	108.521	RB1;UBXN2B;UBE3D;UBE2D3;LTN1;UBE2D1;PSMD6;CDC23;PSMD7;CDC26;CDC27;FBXO4;PSMD1;SKP2;FBXO9;SKP1;FBXW11;UBE2E1;UBE4A;YOD1;DNAJB14;ARMC8;KLHL42;SELENOS;TBL1XR1;PSME4;TRIM13;PLAA;FAM8A1;PSMD10;PSMD12;ANAPC16;CUL5;PSMD14;CUL3;CUL2;SEL1L;CUL1;UBR3;UBR2;UBR1;ANAPC10;UBE2J1;HSP90B1;ATXN3;COP1;HACE1;HSPA5;SMURF2;UBE2B;EDEM1;FBXO38;SIAH1;ERLIN1;ERLIN2;UBE2A;KLHL20;UBE2W;RNF103;APPBP2;CDC16;DNAJC10;MDM2;FBXL…
ubiquitin-dependent protein catabolic process (GO:0006511)	124/354	4.79501e-17	3.96628e-14	2.73094	102.619	UBE3C;UBXN2B;UBE3D;UBE2D3;UBE2D1;FBXO21;FBXO22;PSMD6;RNF115;CDC23;PSMD7;RNF114;CDC26;RNF19A;CDC27;PSMD1;FBXO8;SKP2;RNF111;FBXW11;UBE2E1;UBE4A;ARMC8;RC3H2;KCTD6;KLHL42;TOM1L1;TBL1XR1;PSME4;TRIM13;PLAA;PSMD10;PSMD12;TSG101;ANAPC16;PSMD14;UBA6;CUL3;UBR3;ANAPC10;ATXN3;COP1;NDFIP2;XBP1;ZRANB1;UBE2H;HACE1;NDFIP1;SMURF2;UBE2B;SIAH1;UBE2A;KLHL20;CNOT4;COPS3;UBE2W;APPBP2;CDC16;MDM2;FBXL4;UBE2K;NFE2L2;RNF1…
protein modification by small protein conjugation (GO:0032446)	135/409	5.20227e-16	3.68841e-13	2.49754	87.8941	ZNF451;NUP107;UBE2D3;UBE2D1;CDC23;CDC27;FBXO4;TRIM24;RNF111;FBXO9;SKP1;TRIM23;ATG3;FBXW11;UBE2E3;NSMCE2;UBE2E1;PIAS2;RRAGA;SELENOS;TRIM13;UBE2V2;CBLL1;SEH1L;ANAPC16;CUL5;DCUN1D5;PRKDC;EPAS1;UBA6;CUL3;UBA5;CUL2;CTR9;DCUN1D4;CUL1;DCUN1D1;UBR3;UBR2;BCL10;UBR1;RTF1;HIF1A;NUP160;VCPIP1;TPR;NUP88;NAE1;BARD1;BRAP;UBE2F;UBE2H;HACE1;NUP155;SMURF2;UBE2B;NUP153;UBE2A;KLHL20;CNOT4;UBE2W;RNF103;CDC16;MKRN1;MD…
protein polyubiquitination (GO:0000209)	108/314	2.06862e-14	1.28332e-11	2.64649	83.3889	UBE3C;UBE3D;FBXO28;UBE2D3;UBE2D1;UBE3A;FBXO21;FBXO22;NPEPPS;PSMD6;RNF115;CDC23;PSMD7;RNF114;CDC26;RNF19A;CDC27;FBXO4;PSMD1;SKP2;FBXO9;SKP1;FBXW11;UBE2E3;UBE2E1;UBE4A;RC3H2;FBXW2;KLHL42;PSME4;UBE2V2;PSMD10;ANAPC13;PSMD12;CBFB;PSMD14;TNKS;CUL3;CUL1;UBR2;ANAPC10;UBE2J1;UBR5;LONRF1;BARD1;UBE2H;HACE1;SMURF2;UBE2B;FBXO38;SIAH1;LNPEP;UBE2A;FBXO30;KLHL20;UBE2W;CDC16;MKRN1;MDM2;UBE2N;TPP2;FBXL3;FBXL5;FBXL…
RNA processing (GO:0006396)	72/179	7.60678e-14	4.19472e-11	3.37982	102.095	PDCD7;CELF1;DDX47;FASTKD2;GEMIN2;HNRNPR;TSEN2;TENT4B;DUSP11;SYNCRIP;RSRC1;MAGOH;DHX15;MTPAP;BCAS2;MBNL1;NCBP2;METTL3;THOC1;DICER1;ZCRB1;SRRM1;KIN;PRPF18;PRPF3;SNRPG;SRSF2;LUC7L3;RBMS1;SRSF4;SNRPA1;PPIG;SNRPF;SRSF5;HNRNPH3;SRSF7;PRMT9;SLU7;ZCCHC8;RNASEL;NUFIP1;CSTF3;SRSF1;WBP4;DDX20;PPP2CA;ATXN1;DROSHA;TENT2;SF3B1;HNRNPA0;IVNS1ABP;SRPK2;SF3A3;CPSF6;RNGTT;LSM1;LSM5;MAGOHB;LSM3;SRPK1;SMU1;NUDT21;LSM…
regulation of translation (GO:0006417)	67/178	1.98566e-11	9.28365e-09	3.02644	74.579	EIF4A2;CYFIP1;FMR1;LTN1;RPS6KA3;SYNCRIP;MTRF1;METTL14;OGFOD1;SOX4;METTL18;EIF2A;EIF5B;NCBP2;METTL3;NSUN3;PUS7;IMPACT;NEMF;NCL;CSDE1;GEMIN5;MAPKAPK5;ETF1;EIF1B;DDX6;MTPN;DHX9;PRKDC;DDX1;NOLC1;RPS27L;MTIF2;MALSU1;MRPL13;TOB1;FXR1;RIDA;RNF139;DHX36;METTL5;PAIP2;EIF4E;PAIP1;NPM1;YTHDF3;EIF2AK3;SAMD4A;EIF2AK2;UPF3B;CNOT10;EIF2AK4;LARP4;PUM3;MTOR;CNOT7;EIF5;MTRES1;EPRS1;RPS6KB1;CAPRIN1;HNRNPD;CNOT8;EIF…
transcription by RNA polymerase II (GO:0006366)	102/320	2.05763e-11	9.28365e-09	2.35581	57.9691	ICE1;CCNH;MAML1;ICE2;GTF2B;PHAX;TTF2;LSM11;TRIM24;PAPOLA;GTF2I;MED1;MED4;GTF2F2;MED7;TBL1XR1;SNRPG;TBPL1;SNRPE;SNRPF;SLBP;DDX5;CBFB;CSTF3;CTR9;ZBTB1;RTF1;RPAP2;GTF2E1;GTF2E2;CSTF1;RPRD1B;NRBF2;RPRD1A;RREB1;WWTR1;ZNF143;XBP1;CPSF3;EAF1;INTS2;NR4A2;SNW1;COPS2;TAF4B;CDK12;INTS6;MNAT1;INTS8;INTS12;INTS13;SETD2;INTS10;ZC3H8;AFF4;CDC73;MED17;SNAPC5;SNAPC1;SNAPC3;ELOA;ELOC;TEAD1;TBP;NCBP2;WDR33;MED23;KA…
proteasomal protein catabolic process (GO:0010498)	73/205	5.40468e-11	2.23529e-08	2.7744	65.59	UBXN2B;UBE3D;FAF1;ZFAND2A;CCDC47;UBE2D3;PSMD6;PSMD7;PSMD1;SKP2;FBXW11;ARMC8;PPP2R5C;SIRT1;RAD23B;TOPORS;KLHL42;PSMA6;PSMA3;PSMA4;PSMA1;PSMA2;TBL1XR1;PSME4;TRIM13;PELI1;PLAA;SPOPL;BIRC2;PSMD10;PSMD12;RNF34;PSMD14;CUL3;SEL1L;PCNP;ATXN3;ERLEC1;COP1;RMND5A;RNF139;SPOP;PMAIP1;FEM1C;SOCS6;MARCHF6;ATE1;HACE1;SMURF2;UBE2B;FEM1B;SIAH1;FBXL17;WWP1;UBE2G1;UBE2A;KLHL20;CUL4A;UBE2W;ITCH;GID4;KBTBD6;PSMC6;APPB…
RNA splicing (GO:0008380)	44/98	7.24975e-11	2.76773e-08	4.07113	95.0505	DBR1;PDCD7;DDX47;GEMIN2;WBP4;PPP2CA;SYNCRIP;RSRC1;TRA2B;MAGOH;DHX15;SF3B1;SMNDC1;SRSF10;BCAS2;IVNS1ABP;SRPK2;SF3A3;MBNL1;NCBP2;LSM1;ZCRB1;MAGOHB;SRRM1;SRPK1;SMU1;LSM6;PRPF18;PRPF3;SNRPG;SRSF2;MPHOSPH10;LUC7L3;SRSF4;SNRPA1;SNRNP48;PPIG;SNRPF;CDK12;HNRNPC;HNRNPH3;TARDBP;SRSF7;SLU7
mRNA 3'-end processing (GO:0031124)	38/79	1.15505e-10	4.09466e-08	4.62606	105.852	SLBP;CSTF3;SRSF1;CSTF2T;TENT4B;CDC73;SCAF8;LSM11;FIP1L1;PAPOLG;MAGOH;PAPOLA;CSTF1;LEO1;RPRD1B;RPRD1A;TENT2;MTPAP;CPSF6;NCBP2;CPSF3;THOC1;UPF3B;THOC2;MAGOHB;CDC40;THOC7;SRRM1;WDR33;NUDT21;ZC3H11A;SRSF2;SRSF3;SRSF4;SRSF5;GRSF1;SLU7;SRSF7
protein modification by small protein removal (GO:0070646)	88/276	4.76411e-10	1.57629e-07	2.351	50.4637	OTUD4;USP37;USPL1;WDR48;USP38;USP31;USP32;USP33;CCP110;UBE2D1;TOMM20;YY1;POLB;SENP6;PSMD6;PSMD7;SENP5;MYC;OTUD6B;PSMD1;USP30;SKP2;MAP3K7;USP46;USP8;USP47;USP48;USP6;USP42;DESI2;ACTL6A;YOD1;UCHL3;SENP2;RAD23B;UCHL5;TGFBR1;SENP1;KAT2B;PSMA6;PSMA3;PSMA4;PSMA1;PSMA2;PSME4;STAMBP;STAM2;BIRC2;INO80C;PSMD10;BECN1;USP14;PSMD12;USP15;INO80D;USP16;PSMD14;ABRAXAS1;USP12;WDR20;ABRAXAS2;BRCC3;HIF1A;ATXN3;VCPI…
cellular response to DNA damage stimulus (GO:0006974)	105/350	5.37215e-10	1.66637e-07	2.15627	46.0249	ATF2;MRE11;RIF1;FMR1;SMC6;BACH1;ALKBH8;YY1;MYC;KMT5B;MTREX;NBN;NSMCE3;ZBTB38;METTL3;RECQL;INIP;MSH3;PSME4;ASF1A;DCUN1D5;PRKDC;UBA6;BOD1L1;ZBTB1;PDS5B;PDS5A;CDKN2AIP;VCPIP1;UBR5;TP53BP1;BARD1;ZRANB3;MOAP1;UVRAG;CBX5;NEK4;UBE2B;GADD45A;XRCC5;CBX3;FANCL;CBX1;UBE2A;FANCF;SPDYA;SPRTN;RAD17;ATM;MNAT1;RPAIN;WDR48;MCM8;MCM9;SETD7;POLB;UFL1;NIPBL;HPF1;SUMO1;TLK2;POLI;POLK;TOPBP1;POLH;RFC5;USP47;PARP4;NCOA…
cilium assembly (GO:0060271)	96/314	9.79347e-10	2.85912e-07	2.21316	45.91	CEP57;YWHAE;ARF4;GALNT11;C2CD3;TRAF3IP1;GORAB;CETN2;CCP110;SNX10;FNBP1L;TXNDC15;RPGR;IFT52;PCM1;BBS9;NEK1;BBS7;CEP97;KIFAP3;IFT57;TNPO1;CEP290;SNAP29;YWHAG;DYNC2H1;ACTR3;IQCB1;ACTR2;HSP90AA1;MKKS;EXOC8;HAUS3;IFT80;HAUS6;DYNLL1;WDR35;LZTFL1;HAUS1;IFT88;BBS10;FAM161A;IFT81;RP2;AKAP9;EXOC4;EXOC6;CEP63;EXOC5;MAPRE1;CEP20;EXOC2;CILK1;EXOC1;PAFAH1B1;SDCCAG8;DYNC1I2;RAB1A;INTU;FAM149B1;ARL6;ASAP1;SPATA6…
mRNA metabolic process (GO:0016071)	41/95	1.38969e-09	3.8317e-07	3.79013	77.2965	SLBP;DDX5;CELF1;GEMIN2;CSTF3;SRSF1;HNRNPR;RIDA;LSM11;DHX15;METTL16;NUDT12;HNRNPA0;SF3A3;CPSF6;PNPT1;SSB;YTHDF2;NCBP2;CPSF3;METTL3;CNOT10;LSM5;HIPK3;LSM3;KIN;NUDT21;PRPF18;LSM6;SON;AGO3;PRPF3;HNRNPA2B1;SNRPG;SRSF2;SNRPE;SRSF4;SNRPF;SRSF5;PRMT9;SRSF7
mRNA-containing ribonucleoprotein complex export from nucleus (GO:0071427)	42/99	1.66083e-09	4.33825e-07	3.67866	74.3677	FYTTD1;SLBP;NUP107;SEH1L;SRSF1;NUP160;FIP1L1;NUP42;MAGOH;TPR;NUP88;EIF4E;AGFG1;NDC1;UPF2;RANBP2;NUP155;NUP133;NCBP2;CPSF3;THOC1;UPF3B;NUP153;THOC2;MAGOHB;CDC40;THOC7;SRRM1;WDR33;ZC3H11A;NUP50;HNRNPA2B1;SRSF2;SRSF3;NUP35;SRSF4;NUP54;SRSF5;SRSF7;SLU7;NUP58;NUP37
mRNA export from nucleus (GO:0006406)	44/107	2.24077e-09	5.43871e-07	3.48764	69.4615	FYTTD1;SLBP;ENY2;NUP107;SEH1L;SRSF1;NUP160;IWS1;FIP1L1;NUP42;MAGOH;TPR;NUP88;EIF4E;AGFG1;NDC1;UPF2;RANBP2;NUP155;NUP133;NCBP2;CPSF3;THOC1;UPF3B;NUP153;THOC2;MAGOHB;CDC40;THOC7;SRRM1;WDR33;ZC3H11A;NUP50;HNRNPA2B1;SRSF2;SRSF3;NUP35;SRSF4;NUP54;SRSF5;SRSF7;SLU7;NUP58;NUP37
regulation of cellular response to heat (GO:1900034)	36/79	2.30129e-09	5.43871e-07	4.17573	83.0544	YWHAE;GSK3B;CAMK2D;NUP107;SEH1L;HIKESHI;NUP160;BAG4;BAG5;HSPH1;BAG2;DNAJB6;NUP42;CHORDC1;TPR;MAPK1;NUP88;NDC1;RANBP2;HSPA8;HSP90AA1;NUP133;NUP155;HSBP1;PTGES3;RPA1;NUP153;SIRT1;MTOR;DNAJC2;NUP50;NUP35;NUP54;ATM;NUP58;NUP37
transcription, DNA-templated (GO:0006351)	73/221	2.56002e-09	5.77517e-07	2.47206	48.9055	CCNH;GTF2B;RSF1;TTF2;TTF1;PWP1;AFF4;CDC73;RO60;SNAPC3;TRIM24;ELOA;MTERF1;ELOC;MEF2A;TBP;NCOA6;NCBP2;GTF3A;TFB2M;MED4;GTF2F2;MLF1;TOPORS;THAP1;TFDP1;TBPL1;TFAM;GTF2A1;DDX5;GTF2A2;GTF3C3;CBFB;RNMT;GTF3C6;CTR9;DDX21;RTF1;GTF2E1;GTF2E2;IWS1;TAF1B;POLR2B;LEO1;SMN1;TAF9B;RREB1;POLR2K;TEFM;TCFL5;IVNS1ABP;XBP1;RNGTT;POLR3GL;EAF1;TAF11;SMARCA5;GTF2H1;DEK;GTF2H5;HIPK3;NR4A2;FUBP3;COPS2;TCEA1;TRIP11;TAF4B;T…
mRNA transport (GO:0051028)	43/104	2.78134e-09	5.77576e-07	3.51949	69.3352	FYTTD1;SLBP;NUP107;SEH1L;FMR1;SRSF1;NUP160;FIP1L1;NUP42;MAGOH;TPR;NUP88;EIF4E;AGFG1;NDC1;UPF2;RANBP2;NUP155;NUP133;NCBP2;CPSF3;THOC1;UPF3B;NUP153;THOC2;MAGOHB;CDC40;THOC7;SRRM1;WDR33;ZC3H11A;NUP50;HNRNPA2B1;SRSF2;SRSF3;NUP35;SRSF4;NUP54;SRSF5;SRSF7;SLU7;NUP58;NUP37
mitotic cell cycle phase transition (GO:0044772)	70/209	2.79304e-09	5.77576e-07	2.52303	49.694	RB1;CEP57;YWHAE;USP37;CCNJ;CDKN1B;CCNH;CETN2;CCP110;PPP2R2A;EPS8;PPP6C;PCM1;CDC23;MYC;CDC27;ENSA;SKP2;CEP290;YWHAG;SKP1;ACVR1;HSP90AA1;PPP1R12A;FBXW11;HAUS3;HAUS6;DYNLL1;HAUS1;LATS2;AKAP9;CEP63;MAPRE1;CACUL1;PAFAH1B1;SDCCAG8;DYNC1I2;KHDRBS1;CUL5;CUL3;CUL2;CUL1;ARPP19;SPAST;PRKAR2B;CEP70;CEP192;E2F3;CEP76;EIF4E;CLASP1;CLASP2;PLK2;FBXL17;CDC7;CUL4A;NEDD1;WEE1;CDK6;NASP;RPS6KB1;CCNG2;CDC16;ALMS1;CCN…
modification-dependent protein catabolic process (GO:0019941)	68/201	2.92415e-09	5.80502e-07	2.56089	50.3222	RNF11;UBE3C;RNF13;RNF14;USP33;UBE2D1;FBXO21;FBXO22;CDC23;RNF114;CDC26;RNF19A;CDC27;ARIH2;ARIH1;ELOC;FBXO8;RNF111;UBE2E1;UBE4A;RC3H2;TOPORS;KCTD6;RNF168;PCYOX1;RNF34;ANAPC16;PSMD14;UBA6;CUL3;RNF8;UBR3;RNF6;RNF7;RCHY1;ANAPC10;ATXN3;ZNRF3;UBQLN1;FEM1C;BUB3;UBQLN2;RNF20;NDFIP2;XBP1;UBE2H;HACE1;NDFIP1;ANKIB1;SMURF2;UBE2B;SIAH1;UBE2G1;UBE2A;MIB1;CNOT4;COPS3;ITCH;NEDD4;CDC16;KLHL8;PSMC2;TTC3;RLIM;MDM2;T…
mitochondrial translation (GO:0032543)	43/105	3.94852e-09	7.53712e-07	3.46252	66.9995	GFM1;MRPS15;MRPS35;FASTKD2;GFM2;MRPL18;MRPS33;MRPL19;MRPS31;MRPL39;MRPS10;MTIF2;MRPL15;MRPS30;MTIF3;MRPL13;MRPL32;MRPL33;MRPL3;MRPL42;MTRF1;MRPL1;IARS2;MRPL9;CHCHD1;RARS2;MRPS28;PTCD3;MRPS22;MRPS23;GATC;MRPL47;MRPL48;QRSL1;MRPL46;MRPS18C;MRPL30;MRPL50;MRPS9;MRPL51;NOA1;MTRF1L;DAP3
cellular protein modification process (GO:0006464)	243/1025	4.15371e-09	7.63514e-07	1.57911	30.4756	GMFB;PGAP1;MAML1;NTAQ1;ZDHHC6;PPP2R2A;DCAF6;PSMD6;PSMD7;TBK1;RPS6KA5;PPP4R2;OGFOD1;FBXO4;PSMD1;SEPHS1;SKP2;FBXO9;PDK1;SKP1;ACVR1;ATG3;PRKCI;CSNK2A1;WSB2;ALG5;COG3;PRKCA;PSME4;PRKD1;SIK2;LIPT1;MTMR2;RPN2;EPAS1;PRKDC;PIK3R4;DCUN1D1;MTMR4;NLK;HIF1A;MTMR6;STK38L;ST3GAL5;ST3GAL6;ATG5;CDK17;SRPK2;NUS1;CDK19;YES1;TIPARP;PLK2;EIF2AK3;EIF2AK2;EIF2AK4;SRPK1;FAM220A;FBXL3;ATM;CDK12;FBXL5;FBXL4;ARF4;PTPRM;CH…
DNA geometric change (GO:0032392)	18/26	4.37469e-09	7.75414e-07	11.1854	215.291	ZRANB3;MRE11;ANXA1;DHX9;DDX1;MCM9;HMGB2;RECQL;HMGB1;SUPV3L1;WRN;RAD50;DHX36;HNRNPA2B1;POT1;MTERF1;ASCC3;NBN
RNA export from nucleus (GO:0006405)	43/106	5.56921e-09	9.53103e-07	3.40735	64.7602	FYTTD1;SLBP;NUP107;SEH1L;SRSF1;NUP160;FIP1L1;NUP42;MAGOH;TPR;NUP88;HNRNPA1;EIF4E;AGFG1;NDC1;UPF2;RANBP2;NUP155;NUP133;NCBP2;CPSF3;THOC1;UPF3B;NUP153;THOC2;MAGOHB;CDC40;THOC7;SRRM1;WDR33;ZC3H11A;NUP50;HNRNPA2B1;SRSF2;SRSF3;NUP35;SRSF4;NUP54;SRSF5;SRSF7;SLU7;NUP58;NUP37
RNA 3'-end processing (GO:0031123)	32/69	1.03844e-08	1.68312e-06	4.31004	79.2314	CSTF3;SRSF1;CSTF2T;TENT4B;FIP1L1;MAGOH;PAPOLA;CSTF1;RPRD1B;RPRD1A;TENT2;MTPAP;PNPT1;NCBP2;CPSF3;THOC1;UPF3B;THOC2;MAGOHB;CDC40;THOC7;SRRM1;WDR33;SUPV3L1;NUDT21;ZC3H11A;SRSF2;SRSF3;SRSF4;SRSF5;SLU7;SRSF7
regulation of mRNA stability (GO:0043488)	53/146	1.05132e-08	1.68312e-06	2.84843	52.3275	FASTKD1;CELF1;YWHAB;FMR1;FASTKD3;PSMD6;METTL14;PSMD7;XPO1;PSMD1;METTL16;TNPO1;DIS3;METTL3;PRKCA;TENT5A;YWHAZ;RC3H2;PSMA6;PSMA3;PSMA4;XRN1;PSMA1;PDE12;PSMA2;PSME4;PSMD10;PSMD12;SET;ANP32A;PSMD14;ROCK1;ROCK2;FXR1;RIDA;EXOSC9;DHX36;EXOSC8;ZC3H14;PAIP1;HSPA8;NPM1;YTHDF2;YTHDF3;SAMD4A;PUM1;PUM2;PSMC6;PSMC1;PSMC2;SERBP1;HNRNPD;DCP1A
protein deubiquitination (GO:0016579)	82/267	1.27215e-08	1.94662e-06	2.22257	40.4062	OTUD4;USP37;WDR48;USP38;USP31;USP32;USP33;CCP110;UBE2D1;TOMM20;YY1;POLB;PSMD6;PSMD7;MYC;OTUD6B;PSMD1;USP30;SKP2;MAP3K7;USP46;USP8;USP47;USP48;USP6;USP42;DESI2;ACTL6A;YOD1;UCHL3;RAD23B;SUPT3H;UCHL5;TGFBR1;KAT2B;PSMA6;PSMA3;PSMA4;PSMA1;PSMA2;PSME4;STAMBP;STAM2;BIRC2;INO80C;PSMD10;BECN1;USP14;ENY2;PSMD12;USP15;INO80D;USP16;PSMD14;MINDY2;ABRAXAS1;USP12;WDR20;ABRAXAS2;BRCC3;HIF1A;ATXN3;VCPIP1;RHOT1;US…
cytosolic transport (GO:0016482)	45/116	1.29435e-08	1.94662e-06	3.16443	57.4745	VPS29;TMEM87A;BECN1;TMEM87B;CLTC;GOSR1;ARL1;RHOBTB3;WASHC2C;GCC2;VPS26A;WASHC2A;CLN5;EEA1;CCDC91;AP1G1;VPS50;RAB29;STX6;VPS54;VPS35;RAB6A;EVI5;EPS15;SNX5;SNX6;VTI1B;SPAG9;ANKRD27;RIC1;VPS13C;RBSN;KLHL20;PREPL;PIKFYVE;HEATR5A;SNX16;KIF16B;HEATR5B;TBC1D5;RAB9A;PIK3C3;TBC1D23;RAB5A;RAB7A
DNA repair (GO:0006281)	89/298	1.38061e-08	2.01529e-06	2.13673	38.6709	RPAIN;DCLRE1A;SETD2;GTF2H2C;WDR48;MRE11;CETN2;NUCKS1;BACH1;POLB;HPF1;SUMO1;POLI;KMT5B;NBN;POLK;TOPBP1;POLH;PRMT6;RFC5;USP47;SLC30A9;PARP4;PARP2;NSMCE3;RECQL;LIG4;WRNIP1;SIRT1;RAD23B;INIP;WDR33;RNF168;RAD51C;MSH3;PSME4;UBE2V2;ASF1A;PRKDC;ABRAXAS1;DDX1;ZBTB1;RNF8;BRCC3;PDS5B;PDS5A;UNG;PRIMPOL;POLD3;ATXN3;VCPIP1;WRN;RAD21;TDG;USP1;RBBP8;PMS2;TP53BP1;ASCC3;BARD1;ZRANB3;MBD4;UVRAG;MGME1;NPM1;XRCC4;FAN…
RNA methylation (GO:0001510)	29/60	1.57788e-08	2.22994e-06	4.65946	83.7054	THUMPD2;THUMPD3;MTO1;VIRMA;MRM2;ALKBH8;METTL14;TGS1;METTL5;LCMT2;METTL16;ZC3H13;TRDMT1;TRMT10A;RBM15;TRMT10C;NSUN4;WTAP;DIMT1;NSUN2;TYW3;METTL3;NSUN3;MTERF4;TFB2M;FTSJ1;TRMT6;CBLL1;TRMT61B
ribosome biogenesis (GO:0042254)	64/192	1.61753e-08	2.22994e-06	2.50212	44.8875	LTV1;POP5;DDX47;PAK1IP1;WDR3;WDR43;XPO1;MTREX;RIOK2;RIOK1;RPL39;UTP14A;EIF2A;METTL17;UTP15;NOM1;WDR36;UTP11;DIS3;GTF3A;DDX10;WDR75;DDX52;UTP18;EBNA1BP2;LSG1;C1D;SBDS;NAF1;DDX27;NIP7;HEATR1;NOLC1;NOL8;MALSU1;RPF2;SDAD1;MRM2;RPF1;EXOSC10;BMS1;EXOSC9;EXOSC8;HEATR3;LYAR;MDN1;DCAF13;NOP58;NPM1;UTP6;HELQ;KRR1;UTP3;WDR12;RCL1;CUL4A;MPHOSPH10;ESF1;DHX29;NOL11;RBIS;ABCE1;RPL26L1;CUL4B
protein K48-linked ubiquitination (GO:0070936)	28/57	1.77236e-08	2.37736e-06	4.80819	85.8183	RNF34;CUL3;UBE2D3;RNF8;UBE2D1;UBE3A;RNF6;RNF115;UBE2Q2;UBR5;ARIH2;SKP2;MARCHF6;UBE2H;HACE1;UBE2B;UBE2E3;FBXO38;UBE2E1;UBE2G1;UBE2A;TOPORS;ITCH;KBTBD6;TTC3;PELI1;KBTBD7;UBE2K
negative regulation of translation (GO:0017148)	37/90	4.16785e-08	5.44344e-06	3.48091	59.1521	DDX6;ROCK1;CELF1;ROCK2;FMR1;MALSU1;MRPL13;TOB1;FXR1;SYNCRIP;METTL14;RIDA;UNK;RNF139;DHX36;TPR;METTL16;PAIP2;YTHDF2;YTHDF3;METTL3;EIF2AK3;SAMD4A;EIF2AK2;CNOT10;EIF2AK4;PUS7;PUM1;CNOT7;EPRS1;NCL;CAPRIN1;AGO2;CNOT8;CPEB2;LSM14A;CPEB4
ribonucleoprotein complex assembly (GO:0022618)	49/136	4.90011e-08	6.2357e-06	2.81269	47.3416	RAMAC;CELF1;GEMIN2;CDC73;COIL;DENR;HSP90AA1;DICER1;CRNKL1;GCFC2;SHQ1;PRPF18;CLNS1A;SNRPG;GEMIN5;LUC7L3;STRAP;SNRPE;NAF1;SNRPF;SRSF5;LUC7L2;DHX9;PRKDC;DDX1;SRSF1;DDX20;RPS27L;RPF2;TGS1;BRIX1;KHDC4;SMN1;SF3B1;SRSF10;MDN1;SRPK2;CPSF6;XRCC5;PTGES3;EIF2S2;SNUPN;SRPK1;NUDT21;EIF2S3;EIF5;DHX29;RSL24D1;EIF3A
organelle organization (GO:0006996)	114/420	5.3591e-08	6.58611e-06	1.87261	31.351	USP6NL;PI4K2B;UBXN2B;PITPNB;FNBP1L;GABPB1;GOLGA5;MYC;LONP2;TRAPPC11;MTERF1;KIFAP3;RAB2A;DYNC2H1;PRKCI;AGTPBP1;MREG;STX7;COG3;GOLPH3L;LIG4;TMEM135;ZFYVE16;FAM161A;POLG2;YME1L1;TFAM;PRKD1;BLZF1;PPID;TMED10;SAR1A;SAR1B;ARL1;PRDX3;ARHGAP21;STRIP2;RHOT1;BAG5;KIF3A;DYM;PDZD8;SEC31A;ZRANB1;HACE1;ATP8B2;CAV2;CAV1;EIF2AK3;HPS3;TRAPPC8;LARP4;KLHL20;CHMP2B;CYCS;TMCC1;BRWD1;ABCD3;FAF2;WASL;PKD2;OPA1;ZMYM4;TM…
endoplasmic reticulum to Golgi vesicle-mediated transport (GO:0006888)	61/185	5.44087e-08	6.58611e-06	2.46012	41.1499	STEEP1;ARF4;MCFD2;PGAP1;PROS1;IER3IP1;TFG;BCAP29;TRAPPC11;TMED2;TMED7;TMED5;NSF;RAB2A;COG6;COG5;COG3;TRAPPC2B;ARFGAP3;DYNLL1;DYNC1LI1;VAMP7;TRAPPC6B;ERGIC2;DCTN6;COPB2;DYNC1I2;RAB1A;SEC23A;TMED10;SAR1A;ATL3;SAR1B;COPB1;CUL3;DCTN4;ATL2;GOSR1;USO1;KLHL12;LMAN1;SCFD1;SPAST;RAB29;WHAMM;SEC31A;VTI1B;TRAPPC2;SEC24B;SEC24A;TRAPPC8;ARCN1;CNIH1;VAPA;VAPB;CAPZA1;CAPZA2;TRIP11;SEC24D;ACTR10;BET1
DNA metabolic process (GO:0006259)	82/277	7.72952e-08	9.08275e-06	2.10731	34.5085	RPAIN;TOP2B;MRE11;RIF1;MCM8;HMGB2;HMGB1;BACH1;POLB;SUMO1;SMARCAD1;POLI;KMT5B;NBN;POLK;TOPBP1;NUDT15;POLH;GEN1;RFC5;PARP4;RFC1;PARP2;NSMCE3;RECQL;SETMAR;LIG4;TERF1;INIP;TSN;SUPV3L1;RAD51C;MSH3;PSME4;THAP9;UBE2V2;POT1;TERF2IP;TOP1;ASF1A;PRIM2;PARG;PRKDC;ZBTB1;DDX21;PDS5B;PDS5A;UNG;PRIMPOL;ORC5;POLD3;ORC4;WRN;RNASEH1;RAD21;ORC3;TDG;ORC2;RBBP8;BARD1;SRPK2;ZRANB3;MBD4;UVRAG;NPM1;UBE2B;GADD45A;XRCC5;FA…
ncRNA export from nucleus (GO:0097064)	21/38	7.86939e-08	9.08275e-06	6.1432	100.489	NDC1;RANBP2;NPM1;NUP107;SEH1L;SSB;NUP133;NUP155;NCBP2;PHAX;NUP153;NUP160;XPOT;NUP42;NUP50;TPR;NUP35;NUP88;NUP54;NUP58;NUP37
intracellular protein transport (GO:0006886)	95/336	8.70188e-08	9.81532e-06	1.97771	32.1519	USP6NL;RPAIN;VPS29;ARF4;NUP107;CSE1L;CLTC;AP4E1;SNX13;HIKESHI;NXT2;IPO7;MAIP1;IPO5;RPGR;IPO8;ARL5B;XPO1;XPO4;LAMP2;TMED2;TLK1;ARFIP1;VPS35;TMED7;TNPO1;TMED5;TNPO3;TRIM23;APPL1;NSF;USP6;NUP133;STRADB;VPS33A;STX7;FAM91A1;ARFGAP3;ARL4A;TBC1D5;NUP50;SLU7;KPNB1;ARF6;RAB7A;NAPB;COPB2;RAB1A;NLGN1;TMED10;SAR1A;STXBP3;SAR1B;ARL6;COX18;USO1;VPS26C;ARL1;VPS26A;NAPG;TRAK2;RAB21;LMAN1;SCFD1;NUP42;RAB23;TPR;ST…
post-Golgi vesicle-mediated transport (GO:0006892)	36/89	1.03588e-07	1.14226e-05	3.38581	54.4535	CLTC;SNAP23;AP4E1;CLINT1;BLOC1S6;SCFD1;AP1G1;AP1S2;STXBP6;CCDC93;GOLGA7;EPS15;CLVS1;TXNDC5;ARFGEF2;HSPA8;EXOC8;VPS13C;EXOC6B;MYO5A;SCAMP1;PUM1;KLHL20;RAB10;MYO1B;RABEP1;VAMP7;DNAJC6;KIF16B;RP2;EXOC4;EXOC6;EXOC5;ACBD3;EXOC2;EXOC1
organelle assembly (GO:0070925)	114/425	1.05871e-07	1.14226e-05	1.84194	29.5834	GALNT11;UBXN2B;TRAF3IP1;FNBP1L;TXNDC15;OGFOD1;NEK1;EIF2A;DYNC2H1;ATG3;TMOD3;STX7;TMOD2;IFT80;ATG14;ATG12;LZTFL1;IFT88;FAM161A;IFT81;ULK2;CEP20;STAM2;DDX6;TSG101;FAM149B1;INTU;ARL6;TNKS;KIF3A;G3BP1;ATP6V1D;PIBF1;ATG5;BBS2;VTA1;NEK7;BBIP1;STAM;EIF2S1;LSM3;IFT20;TMEM237;CHMP2B;TUBGCP5;CEP83;TUBGCP3;DHX29;LSM14A;ARF4;SNX10;RPGR;IFT52;PCM1;RB1CC1;BBS9;PGM5;BBS7;CEP290;SNAP29;ACTR3;IQCB1;ACTR2;MKKS;PDC…
double-strand break repair (GO:0006302)	55/164	1.27634e-07	1.34776e-05	2.5211	40.0203	DCLRE1A;MRE11;RIF1;MCM8;MCM9;HMGB2;NUCKS1;SMC6;HMGB1;YY1;POLB;HPF1;SUMO1;REV3L;SMARCAD1;NBN;GEN1;PARP2;RMI1;NSMCE2;RECQL;LIG4;SETMAR;SPIDR;RNF168;MORF4L1;RAD51C;UBE2V2;PAXIP1;PSMD14;PRKDC;ABRAXAS1;ATP23;DDX1;RNF8;BRCC3;RAD54B;WRN;RNF138;RAD21;RBBP8;TP53BP1;BARD1;HELQ;XRCC4;XRCC5;SMARCA5;RPA1;PALB2;APTX;SEM1;RAD50;TDP2;UBE2N;ATM
positive regulation of telomere maintenance via telomere lengthening (GO:1904358)	20/36	1.4295e-07	1.47804e-05	6.21485	97.9509	CCT2;TNKS;XRCC5;NEK7;CCT6A;TNKS2;DHX36;HNRNPA2B1;TCP1;FBXO4;MAPK1;CTNNB1;POT1;ATM;MAPKAPK5;NAF1;CCT8;HNRNPA1;CCT5;CCT4
peptidyl-serine modification (GO:0018209)	56/169	1.55773e-07	1.57775e-05	2.47623	38.8145	DYRK4;GSK3B;POGLUT2;RPS6KA3;HPF1;RPS6KA5;TBK1;TLK2;TLK1;POGLUT3;CSNK1G3;MORC3;PRKCI;CSNK2A1;PARP2;DYRK1A;PRKCA;VRK1;VRK2;TGFBR1;UHMK1;LATS2;ULK2;MAPKAPK5;SGK3;PRKD1;TOP1;CSNK1G1;CAMK2D;CAB39;ROCK1;PRKDC;TNKS;ROCK2;STK39;MAPK9;STK38;STK38L;MAPK1;MARK3;PAK2;SRPK2;GALNT3;CSNK1A1;PLK2;GALNT1;EIF2AK3;CDC7;HIPK1;MAPK14;HIPK3;MTOR;RPS6KB1;ATM;PKN2;CDK5R1
double-strand break repair via nonhomologous end joining (GO:0006303)	28/62	1.72306e-07	1.71031e-05	4.09987	63.8513	DCLRE1A;MRE11;PAXIP1;RIF1;PSMD14;ABRAXAS1;ATP23;PRKDC;HMGB2;RNF8;HMGB1;BRCC3;POLB;SUMO1;NBN;TP53BP1;BARD1;UVRAG;XRCC4;XRCC5;NSMCE2;LIG4;SETMAR;RNF168;RAD50;UBE2V2;UBE2N;ATM
mitochondrion organization (GO:0007005)	57/175	2.33555e-07	2.27281e-05	2.41365	36.856	GABPB1;TOMM20;CHCHD4;IMMP2L;CHCHD3;OPA1;TIMM17A;MTERF1;USP30;ATP7A;DNM1L;GABPA;MEF2A;TOMM70;BNIP3L;AGTPBP1;MIGA1;VPS13C;TIMM23;TFB2M;NIPSNAP2;SUPV3L1;AFG3L2;POLG2;TFAM;YME1L1;MTFR1;NDUFS1;ATPAF1;ATP23;TIMM9;COX7A2;OMA1;HIGD1A;MFF;COX7A1;TMEM70;MTM1;HSPD1;TRAK2;PRDX3;RHOT1;MFN1;RAB29;WASF1;DNAJC19;MGME1;PNPT1;PTCD2;CAV2;MTX2;BNIP3;GDAP1;CYCS;SLIRP;SSBP1;SLC25A36
tRNA transport (GO:0051031)	20/37	2.619e-07	2.45746e-05	5.84892	88.6422	NDC1;RANBP2;NUP107;SEH1L;SSB;NUP133;NUP155;TOMM20L;NUP153;TOMM20;NUP160;XPOT;NUP42;NUP50;TPR;NUP35;NUP88;NUP54;NUP58;NUP37
DNA-templated transcription, termination (GO:0006353)	30/70	2.62433e-07	2.45746e-05	3.7347	56.5929	SLBP;CCNH;CSTF3;CSTF2T;TTF2;TTF1;SCAF8;TAF1D;LSM11;FIP1L1;TAF1B;PAPOLA;CSTF1;MTERF1;SMN1;POLR2K;TBP;NCBP2;MTERF2;CPSF3;GTF2H1;GTF2H5;WDR33;NUDT21;POLR1B;SNRPG;POLR1F;SNRPE;SNRPF;MNAT1
peptidyl-serine phosphorylation (GO:0018105)	52/156	3.45e-07	3.1708e-05	2.49668	37.1499	DYRK4;GSK3B;RPS6KA3;RPS6KA5;TBK1;TLK2;TLK1;CSNK1G3;MORC3;PRKCI;CSNK2A1;DYRK1A;PRKCA;VRK1;VRK2;TGFBR1;UHMK1;LATS2;ULK2;MAPKAPK5;SGK3;PRKD1;TOP1;CSNK1G1;CAMK2D;CAB39;ROCK1;PRKDC;TNKS;ROCK2;STK39;NLK;MAPK9;STK38;STK38L;MAPK1;MARK3;PAK2;SRPK2;CSNK1A1;PLK2;EIF2AK3;CDC7;HIPK1;MAPK14;HIPK3;MTOR;PIKFYVE;RPS6KB1;ATM;PKN2;CDK5R1
snRNA transcription (GO:0009301)	30/71	3.81668e-07	3.44403e-05	3.64339	53.8446	INTS12;GTF2A1;INTS13;GTF2A2;USPL1;ICE1;ICE2;GTF2B;INTS10;ZC3H8;PHAX;GTF2E1;RPAP2;GTF2E2;SNAPC5;SNAPC1;POLR2B;SNAPC3;RPRD1B;RPRD1A;POLR2K;ZNF143;TBP;NCBP2;INTS2;TAF11;GTF2F2;INTS6;TAF5;INTS8
peptidyl-lysine modification (GO:0018205)	39/106	5.9415e-07	5.26566e-05	2.90169	41.599	ZNF451;LIPT1;NUP107;SEH1L;USPL1;PLOD2;METTL21A;NUP160;GCSH;SENP6;SENP5;SUMO1;NUP42;TPR;SUMO2;NUP88;ATP7A;NDC1;RANBP2;ESCO1;NUP155;NUP133;NSMCE2;ATPSCKMT;NUP153;SENP2;SIRT1;PIAS2;TOPORS;SENP1;KAT2B;NUP50;CTH;UBA2;NUP35;NUP54;EEF1AKMT2;NUP58;NUP37
regulation of cellular response to stress (GO:0080135)	42/118	6.30872e-07	5.3388e-05	2.75584	39.3428	YWHAE;GSK3B;CAMK2D;NUP107;SEH1L;ROCK2;HIKESHI;NUP160;BAG4;ING2;BAG5;HSPH1;BAG2;DNAJB6;NUP42;CHORDC1;TPR;MAPK1;NUP88;SLC38A2;NDC1;RANBP2;HSPA8;HSP90AA1;NPM1;PNPT1;NEK4;NUP155;NUP133;HSBP1;PTGES3;RPA1;NUP153;SIRT1;MTOR;DNAJC2;NUP50;NUP35;ATM;NUP54;NUP58;NUP37
Golgi organization (GO:0007030)	45/130	6.31342e-07	5.3388e-05	2.641	37.7013	USP6NL;PI4K2B;RAB1A;TMED10;UBXN2B;ATL3;ATL2;ARL1;GCC2;CDC42;ARHGAP21;VCPIP1;LMAN1;GOLGA5;BAG5;PDCD10;RAB29;STX6;TRAPPC11;DYM;TMED2;TMED7;TMED5;CLASP1;VTI1B;CLASP2;DYNC2H1;RAB2A;ARFGEF1;HACE1;ATP8B2;CSNK1A1;COG3;GOLPH3L;VRK1;TRAPPC8;LYSMD3;YWHAZ;VMP1;GOLPH3;SEC23IP;TRIP11;PRKD1;BLZF1;BET1
regulation of mRNA catabolic process (GO:0061013)	43/122	6.34675e-07	5.3388e-05	2.71463	38.7382	PSMD10;PSMD12;SET;ANP32A;PSMD14;YWHAB;FMR1;FXR1;PSMD6;PSMD7;XPO1;EXOSC9;DHX36;EXOSC8;PSMD1;TNPO1;ZC3H14;HSPA8;PNPT1;YTHDF2;YTHDF3;DIS3;SAMD4A;PRKCA;PUM1;YWHAZ;RC3H2;PUM2;PSMA6;PSMA3;CNOT7;PSMA4;PSMC6;XRN1;PSMA1;PSMA2;PSMC1;PSME4;PSMC2;SERBP1;HNRNPD;CNOT8;DCP1A
protein transport (GO:0015031)	99/369	7.06596e-07	5.84472e-05	1.83861	26.0399	USP6NL;VPS29;TFRC;TMEM167A;GCC2;HIKESHI;GOLGA4;LAMP2;ARL6IP5;ARFIP1;VPS35;GOLGA7;TRIM23;NSF;USP6;VPS33A;ARRDC3;STX7;GOLPH3L;SCAMP1;FAM91A1;PREPL;BLZF1;ATP6V1A;COPB2;CALCRL;TMED10;SAR1A;STXBP3;SAR1B;ARL6;SEL1L;VPS26C;ARL1;VPS26A;HSP90B1;SNX4;SCFD1;KIF3A;ATP6V0A2;ATP6V1H;RAB6A;ATP6V1D;EVI5;ATP6V1C1;TBC1D15;GPIHBP1;SEC31A;SNX6;BBS2;SLC10A7;TVP23B;TBCK;CHMP2B;RAB5A;ARF4;CLTC;SNX13;VLDLR;RPGR;ARL5B;DE…
retrograde transport, endosome to Golgi (GO:0042147)	34/88	8.34262e-07	6.78761e-05	3.13642	43.8996	VPS29;TMEM87A;TMEM87B;CLTC;GOSR1;ARL1;RHOBTB3;WASHC2C;GCC2;VPS26A;WASHC2A;CLN5;LMAN1;VPS50;RAB29;STX6;VPS54;VPS35;RAB6A;EVI5;SNX5;SNX6;VTI1B;SPAG9;RIC1;RBSN;PREPL;PIKFYVE;HEATR5A;HEATR5B;TBC1D5;RAB9A;TBC1D23;RAB7A
positive regulation of telomere maintenance via telomerase (GO:0032212)	18/33	8.73856e-07	6.99507e-05	5.96305	83.1866	CCT2;TNKS;XRCC5;NEK7;CCT6A;TNKS2;TCP1;FBXO4;MAPK1;CTNNB1;POT1;ATM;MAPKAPK5;NAF1;CCT8;HNRNPA1;CCT5;CCT4
translational termination (GO:0006415)	36/96	9.36824e-07	7.38009e-05	2.98954	41.4971	MRPS15;MRPS35;GFM2;MRPL18;MRPS33;MRPL19;MRPS31;MRPL39;MRPS10;MRPL15;MRPS30;MRPL13;MRPL32;MRPL33;MRPL3;MRPL42;MTRF1;MRPL1;MRPL9;CHCHD1;MRPS28;PTCD3;MRPS22;MRPS23;MRPL47;MRPL48;MRPL46;MRPS18C;MRPL30;MRPL50;MRPS9;MRPL51;ETF1;ABCE1;MTRF1L;DAP3
COPII-coated vesicle budding (GO:0090114)	29/70	9.75205e-07	7.44607e-05	3.52089	48.7312	RAB1A;MCFD2;SEC23A;TMED10;SAR1A;SAR1B;CUL3;USO1;KLHL12;PPP6C;LMAN1;SCFD1;TFG;PPP6R3;TMED2;SEC23B;SEC31A;NSF;ANKRD28;TRAPPC2;SEC24B;SEC24A;SEC23IP;CNIH1;VAPA;TRAPPC6B;VAPB;SEC24D;BET1
snRNA transcription by RNA polymerase II (GO:0042795)	29/70	9.75205e-07	7.44607e-05	3.52089	48.7312	INTS12;GTF2A1;INTS13;GTF2A2;ICE1;ICE2;GTF2B;INTS10;ZC3H8;PHAX;GTF2E1;RPAP2;GTF2E2;SNAPC5;SNAPC1;POLR2B;SNAPC3;RPRD1B;RPRD1A;POLR2K;ZNF143;TBP;NCBP2;INTS2;TAF11;GTF2F2;INTS6;TAF5;INTS8
mitochondrial translational termination (GO:0070126)	34/89	1.1333e-06	8.52211e-05	3.07921	42.1555	MRPS15;MRPS35;GFM2;MRPL18;MRPS33;MRPL19;MRPS31;MRPL39;MRPS10;MRPL15;MRPS30;MRPL13;MRPL32;MRPL33;MRPL3;MRPL42;MTRF1;MRPL1;MRPL9;CHCHD1;MRPS28;PTCD3;MRPS22;MRPS23;MRPL47;MRPL48;MRPL46;MRPS18C;MRPL30;MRPL50;MRPS9;MRPL51;MTRF1L;DAP3
mRNA modification (GO:0016556)	14/22	1.16335e-06	8.61745e-05	8.68938	118.734	PUS3;TRUB1;TRMT10C;WTAP;NSUN2;METTL3;PUS7;VIRMA;METTL14;TRMT6;METTL16;ZC3H13;CBLL1;TRMT61B
RNA metabolic process (GO:0016070)	45/133	1.30051e-06	9.49182e-05	2.5505	34.5663	RNASEL;NUFIP1;FASTKD1;DHX9;FASTKD2;DDX20;HNRNPR;DUSP11;SYNCRIP;METTL14;ATXN1;RNASEH1;POLR2B;PAPOLG;DHX36;PPP1R8;PAPOLA;DROSHA;MTREX;TENT2;HNRNPA1;POLR2K;HNRNPA0;RBFOX2;PNPT1;RNGTT;WTAP;NCBP2;METTL3;THOC1;LSM1;DICER1;GTF2F2;SUPV3L1;LSM8;AGO3;AGO2;HNRNPA2B1;HNRNPD;MPHOSPH10;RBMS1;HNRNPH2;HNRNPC;HNRNPH3;RBMX
DNA-dependent DNA replication (GO:0006261)	44/129	1.32484e-06	9.52923e-05	2.58153	34.939	PSMD10;RPAIN;PRIM2;PSMD12;PSMD14;MCM8;DDX21;PRIMPOL;ORC5;POLB;POLD3;ORC4;PSMD6;WRN;PSMD7;ORC3;ORC2;REV3L;PSMD1;MCMBP;TOPBP1;TEFM;SRPK2;RFC5;MGME1;RFC1;RECQL;RPA1;WRNIP1;CDC7;BAZ1A;NOC3L;PSMA6;PSMA3;PSMA4;PSMC6;POLG2;PSMA1;PSMA2;PSMC1;PSME4;PSMC2;CDK2AP1;SSBP1
chromatin organization (GO:0006325)	47/142	1.55188e-06	0.00010639	2.46801	33.0123	RB1;INO80C;KDM5A;SETD2;HDAC2;HDAC1;SATB2;SETD7;ZBTB1;HMGB2;NUCKS1;RSF1;BAZ2B;NUDT5;CHD1;HMGN4;CHRAC1;MYC;GATAD1;SMARCAD1;HMG20A;HMGN3;HMGN1;BPTF;KDM6A;SMARCE1;SMARCC1;DR1;PBRM1;NPM1;CBX3;SETDB2;ACTL6A;ATRX;SMARCA5;BAZ1A;HCFC2;SMARCA1;ARID1A;SMARCA2;SIRT1;SUPV3L1;KAT2B;CDAN1;MTF2;TOP1;BRWD1
histone mRNA metabolic process (GO:0008334)	16/28	1.5519e-06	0.00010639	6.62285	88.5874	SLBP;SSB;NCBP2;CPSF3;LSM1;TENT4B;EXOSC10;LSM11;XRN1;ERI1;SNRPG;ATM;SNRPE;TENT2;SNRPF;MTPAP
tRNA export from nucleus (GO:0006409)	18/34	1.56487e-06	0.00010639	5.59002	74.7258	NDC1;RANBP2;NUP107;SEH1L;SSB;NUP133;NUP155;NUP153;NUP160;XPOT;NUP42;NUP50;TPR;NUP35;NUP88;NUP54;NUP58;NUP37
tRNA-containing ribonucleoprotein complex export from nucleus (GO:0071431)	18/34	1.56487e-06	0.00010639	5.59002	74.7258	NDC1;RANBP2;NUP107;SEH1L;SSB;NUP133;NUP155;NUP153;NUP160;XPOT;NUP42;NUP50;TPR;NUP35;NUP88;NUP54;NUP58;NUP37
plasma membrane bounded cell projection assembly (GO:0120031)	78/278	1.66221e-06	0.000111481	1.95142	25.9683	ITGB1;CYFIP1;ARF4;GALNT11;TRAF3IP1;SNX10;FNBP1L;TXNDC15;RPGR;IFT52;PCM1;BBS9;NEK1;BBS7;CEP290;SNAP29;DYNC2H1;ACTR3;IQCB1;ACTR2;MKKS;EXOC8;IFT80;ANO6;DYNLL1;WDR35;LZTFL1;CD2AP;RAP2C;SHTN1;IFT88;RAP2A;FAM161A;IFT81;RP2;EXOC4;RAPGEF2;EXOC6;EXOC5;CEP20;EXOC2;CILK1;ARF6;EXOC1;RAB1A;INTU;FAM149B1;ARL6;ASAP1;RAP1B;FGD4;SDCBP;IFT74;CFAP298;ARL13B;KIF3A;RAB23;POC1B;WHAMM;ATP6V1D;PIBF1;CFAP20;BBS2;CARMIL1;…
mRNA methylation (GO:0080009)	11/15	2.10134e-06	0.000139052	13.6458	178.391	METTL14;TRMT10C;WTAP;NSUN2;METTL3;TRMT6;METTL16;ZC3H13;VIRMA;CBLL1;TRMT61B
tRNA aminoacylation (GO:0043039)	19/38	2.48885e-06	0.000158474	4.9695	64.1249	RARS2;RARS1;KARS1;GATC;QRSL1;YARS2;DARS1;WARS2;AIMP1;GARS1;NARS1;EPRS1;PPA2;PPA1;LARS1;IARS2;IARS1;EEF1E1;TARS1
nuclear export (GO:0051168)	32/84	2.48981e-06	0.000158474	3.06399	39.5356	WASHC4;CSE1L;SRSF1;PHAX;XPO1;ATXN1;XPO4;NUP42;MAGOH;TPR;HNRNPA1;EIF4E;NUP155;NCBP2;STRADB;THOC1;UPF3B;NUP153;THOC2;MAGOHB;CDC40;THOC7;SRRM1;LSG1;NEMF;ZC3H11A;SRSF2;SRSF3;SRSF4;SRSF5;SLU7;SRSF7
protein-containing complex assembly (GO:0065003)	75/267	2.49063e-06	0.000158474	1.95372	25.2088	GSK3B;MCFD2;WASL;IL1RAP;CDC73;PPP6C;TFG;OPA1;MYC;PPP6R3;TMED2;KIFAP3;DNM1L;TEAD1;KPNA3;SKP1;NSF;ADAM10;ANO6;DNAJB14;DARS1;CD2AP;AFG3L2;TRAPPC6B;PARD3;GEMIN5;ITGB1BP1;PPID;SKAP2;YAP1;RAB1A;CDC123;SEC23A;TMED10;DHX9;SAR1B;HDAC1;CUL3;USO1;LEF1;CUL1;KLHL12;NAPG;LMAN1;SCFD1;PARD6B;CAND1;ZNHIT6;LEO1;WASF1;SH3BGR;MDN1;SEC31A;ANKRD28;TRAPPC2;SEC24B;SEC24A;NIFK;CSNK1A1;WDR19;RANBP9;SEC23IP;CNIH1;EPRS1;APC…
macroautophagy (GO:0016236)	41/120	2.85375e-06	0.000177977	2.58681	33.0255	BECN1;PRKAA1;TSG101;VPS4B;PIK3R4;TOMM20;FUNDC1;RB1CC1;LAMP2;MFN1;UBQLN1;SNAP29;ATG5;VTI1B;TOMM70;ATG3;UVRAG;ACBD5;CSNK2A1;MTERF3;VPS33A;VTA1;LIX1L;VPS37C;YOD1;VPS37A;WIPI1;STAM;ATG14;DYNLL1;ATG12;VAMP7;TBC1D5;SNX14;CHMP2B;NBR1;VPS41;PLAA;PIK3C3;STAM2;ARL8B
regulation of G2/M transition of mitotic cell cycle (GO:0010389)	48/149	2.86887e-06	0.000177977	2.37065	30.2532	PSMD10;AVEN;CEP57;YWHAE;DYNC1I2;PSMD12;PSMD14;CETN2;VPS4B;CUL1;CCP110;PSMD6;PCM1;PSMD7;PRKAR2B;CEP70;PSMD1;CEP192;CEP76;CEP290;YWHAG;CLASP1;SKP1;USP47;HSP90AA1;HAUS3;CDC7;HAUS6;DYNLL1;RAB11A;HAUS1;PSMA6;NEDD1;PSMA3;PSMA4;RAD51C;PSMC6;PSMA1;PSMA2;PSMC1;AKAP9;PSME4;ALMS1;PSMC2;CEP63;MAPRE1;PAFAH1B1;SDCCAG8
import into nucleus (GO:0051170)	30/77	2.96051e-06	0.000181395	3.17713	40.4453	RPAIN;NUP107;CSE1L;GEMIN2;DDX20;HIKESHI;NXT2;IPO7;IPO5;IPO8;TPR;HEATR3;E2F3;NUP88;SMN1;TNPO1;HNRNPA1;TNPO3;APPL1;NUP133;NUP155;NUP153;RANBP6;SNUPN;NUP50;SNRPG;GEMIN5;SNRPE;SNRPF;KPNB1
cilium organization (GO:0044782)	66/228	3.23173e-06	0.000195599	2.0358	25.7376	ARF4;GALNT11;TRAF3IP1;CCP110;SNX10;FNBP1L;PKD2;TXNDC15;RPGR;IFT52;PCM1;BBS9;NEK1;RTTN;BBS7;KIFAP3;CEP290;SNAP29;DYNC2H1;ACTR3;IQCB1;ACTR2;MKKS;EXOC8;IFT80;DYNLL1;WDR35;LZTFL1;IFT88;FAM161A;IFT81;RP2;EXOC4;EXOC6;EXOC5;CEP20;EXOC2;CILK1;EXOC1;RAB1A;INTU;FAM149B1;ARL6;ASAP1;IFT74;CFAP298;ARL13B;KIF3A;RAB23;POC1B;ATP6V1D;PIBF1;CFAP20;BBS2;SEPTIN2;WDR19;SCLT1;SEPTIN6;BBIP1;RAB11A;SEPTIN7;IFT20;TTC8;TM…
regulation of telomere maintenance via telomerase (GO:0032210)	23/52	3.33617e-06	0.000199487	3.94367	49.7324	CCT2;TNKS;XRCC5;NEK7;TERF1;TENT4B;CCT6A;EXOSC10;XRN1;TNKS2;TCP1;FBXO4;POT1;MAPK1;CTNNB1;MAPKAPK5;NAF1;ATM;CCT8;HNRNPC;HNRNPA1;CCT5;CCT4
mitochondrial translational elongation (GO:0070125)	33/89	3.49994e-06	0.000204355	2.93422	36.8619	GFM1;MRPS15;MRPS35;GFM2;MRPL18;MRPS33;MRPL19;MRPS31;MRPL39;MRPS10;MRPL15;MRPS30;MRPL13;MRPL32;MRPL33;MRPL3;MRPL42;MRPL1;MRPL9;CHCHD1;MRPS28;PTCD3;MRPS22;MRPS23;MRPL47;MRPL48;MRPL46;MRPS18C;MRPL30;MRPL50;MRPS9;MRPL51;DAP3
protein import (GO:0017038)	33/89	3.49994e-06	0.000204355	2.93422	36.8619	RPAIN;ABCD3;NUP107;CSE1L;HIKESHI;NXT2;IPO7;IPO5;IPO8;LAMP2;TPR;HEATR3;E2F3;NUP88;TNPO1;TNPO3;APPL1;GPIHBP1;ATAD1;HSP90AA1;ACBD5;PEX19;NUP133;NUP155;HSPA4;PEX2;NUP153;PEX12;RANBP6;GDAP1;PEX13;NUP50;KPNB1
rRNA processing (GO:0006364)	53/173	4.85067e-06	0.000279929	2.20393	26.9682	POP5;DDX47;WDR3;THUMPD1;WDR43;MRPL1;MTREX;RIOK2;RIOK1;RPL39;UTP14A;RRP15;UTP15;WDR36;UTP11;DIS3;DDX10;WDR75;DDX52;UTP18;EBNA1BP2;NSA2;C1D;SBDS;SRFBP1;DDX27;PRKDC;HEATR1;MAK16;NOLC1;NOL8;MRM2;RPF1;EXOSC10;ERI1;BMS1;EXOSC9;EXOSC8;LYAR;MDN1;DCAF13;NOP58;UTP6;HELQ;KRR1;RIOK3;UTP3;WDR12;RCL1;LSM6;MPHOSPH10;ESF1;NOL11
tRNA processing (GO:0008033)	26/64	5.40859e-06	0.000308538	3.40342	41.2751	TRUB1;POP5;AARS2;TSEN15;KARS1;RPP30;DDX1;ZBTB8OS;THUMPD1;TSEN2;LCMT2;TRDMT1;RTRAF;PUS3;TRMT10A;SSB;TRMT10C;TYW5;NSUN2;RPP40;TRNT1;FTSJ1;TRIT1;QTRT2;TRMT6;FAM98B
regulation of rRNA processing (GO:2000232)	11/16	5.69595e-06	0.000321239	10.916	131.819	UTP15;KAT2B;YTHDF2;SHQ1;DIMT1;HEATR1;WDR75;RIOK2;RIOK1;WDR43;METTL18
regulation of translational initiation (GO:0006446)	27/68	6.0074e-06	0.000334997	3.2761	39.387	EIF4A2;KHDRBS1;PPP1R15B;CDC123;FMR1;DDX1;MTIF2;TPR;PAIP2;NCK1;PAIP1;EIF5B;NPM1;YTHDF2;YTHDF3;NCBP2;EIF2AK3;EIF2AK4;UHMK1;IMPACT;EIF5;RPS6KB1;CSDE1;AGO2;EIF1B;EIF4G3;EIF4G2
mitotic spindle organization (GO:0007052)	49/157	6.16186e-06	0.000339792	2.2629	27.1484	AHCTF1;INTS13;NUP107;BCCIP;SMC3;PPP1CC;XPO1;ZNF207;ARHGEF10;NUP133;SPICE1;DYNLL1;DYNC1LI1;CLIP1;KIF2A;SBDS;MAPRE1;KPNB1;ITGB3BP;PAFAH1B1;DCTN6;DYNC1I2;SEH1L;TNKS;ABRAXAS1;MIS12;ABRAXAS2;NUP160;NSL1;CENPC;SPAST;TOGARAM1;CEP192;BUB3;PIBF1;CLASP1;CLASP2;RANBP2;PLK2;RMDN1;MZT1;RAB11A;STAG1;STAG2;TAOK1;TBCE;LSM14A;CENPQ;NUP37
ncRNA processing (GO:0034470)	59/201	6.53183e-06	0.000350242	2.07432	24.7649	POP5;INTS12;PUS10;DDX47;RPP30;WDR3;INTS10;WDR43;MTREX;RPL39;UTP14A;UTP15;WDR36;UTP11;DIS3;METTL3;DDX10;WDR75;DICER1;DDX52;UTP18;EBNA1BP2;C1D;SBDS;ZCCHC8;DDX27;KARS1;HEATR1;NOLC1;NOL8;MRM2;RPF1;EXOSC10;EXOSC9;BMS1;EXOSC8;DROSHA;LYAR;MDN1;DCAF13;SMAD2;UTP6;NOP58;HELQ;SSB;UTP3;KRR1;INTS2;WDR12;RCL1;AGO3;PRKRA;AGO2;HNRNPA2B1;MPHOSPH10;ESF1;INTS6;NOL11;INTS8
intraciliary transport involved in cilium assembly (GO:0035735)	19/40	6.56306e-06	0.000350242	4.49567	53.6516	DYNC2H1;TRAF3IP1;WDR19;IFT80;DYNLL1;WDR35;DYNC2LI1;IFT20;IFT52;IFT74;PCM1;IFT88;KIF3A;IFT81;TRIP11;IFT57;KIFAP3;TNPO1;CLUAP1
nucleocytoplasmic transport (GO:0006913)	19/40	6.56306e-06	0.000350242	4.49567	53.6516	NPM1;ANP32A;NCBP2;GEMIN2;DDX20;PHAX;NXT2;SNUPN;LSG1;ATXN1;XPO1;NEMF;RSRC1;SNRPG;GEMIN5;SNRPE;SMN1;SNRPF;HNRNPA1
regulation of macroautophagy (GO:0016241)	38/112	7.8191e-06	0.000412832	2.55799	30.0793	ATP6V1A;SCOC;PRKAA1;GNAI3;VPS26A;TBK1;SESN1;CASP3;RB1CC1;ATP6V0A2;UBQLN1;ATP6V1H;VPS35;MAP3K7;ATP6V1D;ATP6V1C1;SNX5;SNX6;UBQLN2;EPM2A;SH3GLB1;BNIP3L;EXOC8;BNIP3;SIRT1;MTOR;RRAGA;PIK3CA;RHEB;NEDD4;TRIM13;EXOC4;WAC;LAMTOR3;PAFAH1B2;EXOC1;CDK5R1;LAMTOR5
translational elongation (GO:0006414)	36/104	8.04811e-06	0.00042045	2.63656	30.927	GFM1;MRPS15;MRPS35;GFM2;MRPL18;MRPS33;MRPL19;LTN1;MRPS31;MRPL39;MRPS10;MRPL15;MRPS30;MRPL13;MRPL32;MRPL33;MRPL3;MRPL42;MRPL1;MRPL9;CHCHD1;MRPS28;PTCD3;MRPS22;MRPS23;MRPL47;MRPL48;MRPL46;MRPS18C;MRPL30;MRPL50;MRPS9;MRPL51;MTRES1;NEMF;DAP3
intracellular protein transmembrane transport (GO:0065002)	20/44	8.70889e-06	0.000450231	4.14124	48.2503	DNAJC19;TOMM70;HSPA5;SRP54;TOMM20L;TIMM23;PEX2;PEX1;TIMM21;DNAJC15;PEX12;TOMM20;HSPD1;CHCHD4;SEC61A2;GRPEL2;TIMM17A;SEC61B;SEC62;SEC63
nuclear pore organization (GO:0006999)	10/14	9.24307e-06	0.000472921	12.4016	143.755	NDC1;AHCTF1;NUP107;SEH1L;NUP133;TPR;NUP35;NUP153;NUP54;RTN4
RNA splicing, via transesterification reactions (GO:0000375)	14/25	9.77762e-06	0.00049481	6.31841	72.8855	SF3A3;DBR1;GEMIN2;LSM1;SRRM1;TRA2B;PRPF3;MPHOSPH10;SRSF4;SF3B1;SMNDC1;SRSF10;SLU7;BCAS2
endomembrane system organization (GO:0010256)	58/199	9.87029e-06	0.00049481	2.05313	23.6643	USP6NL;WASHC4;PI4K2B;WASHC5;UBXN2B;SNX10;LAPTM4B;GOLGA5;SERP1;TMED2;TRAPPC11;TMED7;DNM1L;TMED5;DYNC2H1;RAB2A;USP8;SUN1;EXOC8;COG3;GOLPH3L;LEMD3;ALS2;PRKD1;BLZF1;RAB1A;TMED10;ATL3;ATL2;ARL1;CDC42;LMAN1;ARHGAP21;BAG5;RAB29;DYM;CLASP1;SEC31A;CLASP2;ARFGEF1;ARFGEF2;HACE1;ATP8B2;NUP155;CSNK1A1;CAV2;EIF2AK3;DNAJC13;TRAPPC8;LYSMD3;VMP1;SEC23IP;GOLPH3;VAPA;VAPB;CHMP2B;TRIP11;TMCC1
protein sumoylation (GO:0016925)	23/55	1.05166e-05	0.000511703	3.57331	40.9592	NDC1;RANBP2;ZNF451;NUP107;SEH1L;NUP133;NUP155;NSMCE2;NUP153;PIAS2;TOPORS;NUP160;SUMO1;NUP42;NUP50;SUMO2;TPR;NUP35;UBA2;NUP54;NUP88;NUP58;NUP37
regulation of gene silencing by RNA (GO:0060966)	23/55	1.05166e-05	0.000511703	3.57331	40.9592	NDC1;RANBP2;NUP107;SEH1L;NUP133;NUP155;FMR1;NUP153;PUM1;NUP160;PUM2;IPO8;NUP42;POLR2B;NUP50;TPR;AGO2;NUP35;NUP54;NUP88;NUP58;POLR2K;NUP37
regulation of posttranscriptional gene silencing (GO:0060147)	23/55	1.05166e-05	0.000511703	3.57331	40.9592	NDC1;RANBP2;NUP107;SEH1L;NUP133;NUP155;FMR1;NUP153;PUM1;NUP160;PUM2;IPO8;NUP42;POLR2B;NUP50;TPR;AGO2;NUP35;NUP54;NUP88;NUP58;POLR2K;NUP37
Golgi to plasma membrane transport (GO:0006893)	21/48	1.08979e-05	0.00052511	3.86562	44.1722	BBS2;NSF;ARFGEF2;EXOC8;EXOC6B;GOLPH3L;GCC2;RAB10;GOLGA4;GOLPH3;PREPL;RABEP1;EXOC4;EXOC6;STXBP6;EXOC5;CCDC93;GOLGA7;BLZF1;EXOC2;EXOC1
cell cycle G1/S phase transition (GO:0044843)	25/63	1.33127e-05	0.000616938	3.27154	36.7289	RB1;KHDRBS1;USP37;CDKN1B;CUL5;CCNH;CUL3;CUL2;CUL1;PPP6C;MYC;E2F3;EIF4E;ACVR1;PLK2;CDC7;CUL4A;LATS2;CDK6;NASP;RPS6KB1;SPDYA;MNAT1;CACUL1;CUL4B
COPII vesicle coating (GO:0048208)	25/63	1.33127e-05	0.000616938	3.27154	36.7289	RAB1A;MCFD2;SEC23A;TMED10;SAR1B;CUL3;USO1;KLHL12;PPP6C;LMAN1;SCFD1;TFG;PPP6R3;TMED2;SEC31A;NSF;ANKRD28;TRAPPC2;SEC24B;SEC24A;SEC23IP;CNIH1;TRAPPC6B;SEC24D;BET1
vesicle coating (GO:0006901)	25/63	1.33127e-05	0.000616938	3.27154	36.7289	RAB1A;MCFD2;SEC23A;TMED10;SAR1B;CUL3;USO1;KLHL12;PPP6C;LMAN1;SCFD1;TFG;PPP6R3;TMED2;SEC31A;NSF;ANKRD28;TRAPPC2;SEC24B;SEC24A;SEC23IP;CNIH1;TRAPPC6B;SEC24D;BET1
vesicle targeting, rough ER to cis-Golgi (GO:0048207)	25/63	1.33127e-05	0.000616938	3.27154	36.7289	RAB1A;MCFD2;SEC23A;TMED10;SAR1B;CUL3;USO1;KLHL12;PPP6C;LMAN1;SCFD1;TFG;PPP6R3;TMED2;SEC31A;NSF;ANKRD28;TRAPPC2;SEC24B;SEC24A;SEC23IP;CNIH1;TRAPPC6B;SEC24D;BET1
regulation of mRNA splicing, via spliceosome (GO:0048024)	32/90	1.34539e-05	0.000616938	2.74603	30.8002	KHDRBS1;RBM25;DDX5;CELF1;FMR1;FXR1;C1QBP;TRA2B;CWC22;MAGOH;TRA2A;METTL16;HNRNPA1;SRSF10;SRPK2;MBNL1;MBNL2;RBFOX2;RBM15;WTAP;LARP7;QKI;SRPK1;SMU1;SNW1;SON;NCL;SRSF3;SRSF4;NSRP1;SRSF7;RBMX
post-translational protein modification (GO:0043687)	89/345	1.36671e-05	0.000616938	1.73945	19.4827	CHM;FBXO21;FBXO22;DCAF6;PSMD6;PSMD7;FBXO4;PSMD1;ELOC;SKP2;FBXO9;SKP1;RAB2A;ESCO1;WSB2;FBXW11;ADAM10;UCHL3;RABGGTB;PDIA6;FBXW2;KCTD6;KLHL42;PSMA6;PTP4A2;PSMA3;PSMA4;PSMA1;PSMA2;PSME4;PSMD10;RAB1A;PSMD12;CUL5;PSMD14;EPAS1;CUL3;CUL2;DCUN1D1;CUL1;KLHL11;RNF7;HIF1A;HSP90B1;SOCS2;DCAF16;COP1;DCAF17;CAND1;BTBD1;FEM1C;NAE1;RBBP7;SOCS6;DCAF13;ATG5;SOCS5;UBE2F;FEM1B;KLHL2;LAMB1;RAB11A;FBXO30;KTN1;KLHL20;KL…
histone H2A ubiquitination (GO:0033522)	11/17	1.36738e-05	0.000616938	9.09611	101.877	RNF168;RYBP;UBE2B;RNF8;UBR2;TRIM37;UBE2A;BCOR;RNF2;CUL4B;SKP1
regulation of RNA export from nucleus (GO:0046831)	9/12	1.43527e-05	0.000641732	14.8783	165.917	KHDRBS1;SETD2;CPSF6;DHX9;NCBP2;NSUN2;TPR;NUP153;IWS1
regulation of mitotic cell cycle phase transition (GO:1901990)	55/188	1.46821e-05	0.000650602	2.06317	22.9608	CEP57;YWHAE;CETN2;CCP110;UBE2D1;PSMD6;PCM1;CDC23;PSMD7;CDC26;CDC27;PSMD1;RIOK2;CEP290;TMEM14B;YWHAG;SKP1;APPL1;HSP90AA1;UBE2E1;HAUS3;HAUS6;DYNLL1;HAUS1;PSMA6;PSMA3;PSMA4;PSMA1;PSMA2;AKAP9;PSME4;CEP63;MAPRE1;PAFAH1B1;SDCCAG8;PSMD10;DYNC1I2;PSMD12;ANAPC16;PSMD14;CUL3;CUL1;ANAPC10;PRKAR2B;CEP70;CEP192;BUB3;CEP76;CLASP1;NEDD1;PSMC6;PSMC1;CDC16;ALMS1;PSMC2
negative regulation of cellular macromolecule biosynthetic process (GO:2000113)	130/547	1.54518e-05	0.000678649	1.56406	17.3263	RB1;FMR1;NAB1;ZBTB21;ARID4A;AHR;ELK3;RPS6KA5;RBFOX2;FBXW11;ZNF281;ZBTB38;ZNF12;ZBTB33;PUS7;GTPBP4;EID1;EID2;ZNF91;SELENOS;PSPC1;NCL;ZNF318;KHDRBS1;DDX6;SET;CTBP2;ZNF24;PDS5A;MRPL13;FXR1;ATXN1;ZNF706;DHX36;ALX1;SUDS3;PATZ1;SNX6;SMAD2;HSPA8;SMAD4;CBX5;MTERF3;ZBTB14;PHF10;SMURF2;XRCC5;CBX3;SETDB2;EIF2AK3;EIF2AK2;CNOT10;SMARCA2;WAPL;GCLC;CNOT7;CDAN1;SNW1;EPRS1;CAPRIN1;SP3;MDM2;ID4;RAD17;CNOT8;RBAK;LS…
regulation of hematopoietic progenitor cell differentiation (GO:1901532)	28/75	1.6172e-05	0.000704051	2.96354	32.6944	PSMD10;YAP1;PSMD12;CBFB;PSMD14;PRKDC;METTL14;PSMD6;PSMD7;DHX36;PSMD1;YTHDF2;METTL3;TCF12;EIF2AK2;PUS7;PSMA6;PSMA3;ITCH;PSMA4;PSMC6;PSMA1;PSMA2;TAL1;PSMC1;PSME4;PSMC2;PDCD2
ERAD pathway (GO:0036503)	31/87	1.73605e-05	0.000749219	2.75473	30.1955	CCDC47;FAF2;SEL1L;HSP90B1;UBE2J1;ATXN3;ERLEC1;RNF139;UBXN8;UBQLN1;DNAJB9;SEC61B;UBXN4;UGGT2;MARCHF6;UBQLN2;HSPA5;EDEM1;ERLIN1;UBE4A;DNAJB14;YOD1;ERLIN2;PSMC6;RNF103;SELENOS;JKAMP;DNAJC10;TRIM13;STT3B;FAM8A1
mRNA polyadenylation (GO:0006378)	14/26	1.79035e-05	0.000759445	5.79153	63.3044	PNPT1;CSTF3;CPSF3;TENT4B;CDC73;WDR33;SCAF8;FIP1L1;PAPOLG;LEO1;PAPOLA;TENT2;MTPAP;GRSF1
RNA polyadenylation (GO:0043631)	14/26	1.79035e-05	0.000759445	5.79153	63.3044	PNPT1;CSTF3;CPSF3;TENT4B;CDC73;WDR33;SCAF8;FIP1L1;PAPOLG;LEO1;PAPOLA;TENT2;MTPAP;GRSF1
cellular protein localization (GO:0034613)	85/329	1.98754e-05	0.000835948	1.74212	18.8603	USP6NL;VPS29;ARF4;CLTC;SNX13;PTPRK;RPGR;SEPTIN10;NIPBL;ARL5B;TMED2;TLK1;ARFIP1;VPS35;TMED7;TMED5;TRIM23;NSF;USP6;VPS33A;COG3;STX7;WIPI1;FAM91A1;ARFGAP3;ARMCX3;RRAGA;RAP2A;ARL4A;TBC1D5;UNC50;PIGK;SLU7;ARF6;NAPB;COPB2;RAB1A;TMED10;SAR1A;STXBP3;SAR1B;ARL6;COX18;USO1;VPS26C;ARL1;VPS26A;MESD;NAPG;TM9SF3;RAB21;SCFD1;RAB23;EPB41L3;NPHP1;STX6;RAB29;STX3;RAB28;STX2;RAB6A;EVI5;TBC1D15;GPIHBP1;SEC31A;SNX6;B…
DNA replication (GO:0006260)	36/108	2.08402e-05	0.000869157	2.48948	26.8332	RPAIN;MRE11;SET;MCM8;MCM9;ORC5;POLB;ORC4;WRN;ORC3;ORC2;REV3L;RBBP8;MCMBP;NBN;TOPBP1;BARD1;RFC5;DUT;RFC1;RMI1;REV1;RPA1;WRNIP1;CDC7;NAP1L1;BAZ1A;KIN;RAD50;POLG2;RAD17;RBMS1;CDK2AP1;ATM;RAD1;TOP1
cellular protein-containing complex assembly (GO:0034622)	50/168	2.12541e-05	0.000879035	2.11276	22.7311	SRP19;AHCTF1;NUP107;GTF2B;CLTC;SRP54;PIK3C2A;CHCHD4;IMMP2L;OTUD6B;NCK1;NDC1;CCT2;HSP90AA1;MKKS;DNAAF2;VBP1;DNAJB14;EID2;SHQ1;BBS10;BBS12;TCP1;ARL6;DHX9;MIS12;POMP;COX7A2;OMA1;HIGD1A;COX7A1;RTN4;CENPC;HSPD1;TPR;STXBP6;EPS15;SNCA;SMAD2;UVRAG;SMAD4;HSPA4;PTGES3;NUP153;TBCA;TBCE;PSMG1;NDUFAF1;PSMG2;PICALM
regulation of organelle organization (GO:0033043)	29/80	2.20788e-05	0.000905596	2.82881	30.3274	USP6NL;CLIC4;SAR1A;SAR1B;STX18;MFF;CAMSAP2;MTM1;LMAN1;RHOT1;PDCD10;CAPN2;MAPK1;VPS35;DNM1L;PAK2;PRMT6;PDE2A;RDX;MYO5A;RBSN;PTK2;RAB33B;TJP1;ZEB2;GOLPH3;TMEM33;TAOK1;AKAP9
tRNA aminoacylation for protein translation (GO:0006418)	19/43	2.39595e-05	0.00097468	3.933	41.8438	RARS2;AARS2;RARS1;KARS1;YARS2;DARS1;WARS2;AIMP1;GARS1;NARS1;EPRS1;PPA2;PPA1;LARS1;IARS2;IARS1;TARS3;EEF1E1;TARS1
G2/M transition of mitotic cell cycle (GO:0000086)	41/130	2.58901e-05	0.00104465	2.29477	24.2366	CEP57;YWHAE;KHDRBS1;DYNC1I2;CCNH;CETN2;CUL1;CCP110;PPP2R2A;BACH1;ARPP19;PCM1;PRKAR2B;CEP70;ENSA;CEP192;SKP2;CEP76;CEP290;YWHAG;CLASP1;SKP1;HSP90AA1;PPP1R12A;FBXW11;FBXL17;HAUS3;HAUS6;DYNLL1;HAUS1;NEDD1;WEE1;AKAP9;ALMS1;FBXL3;CEP63;MNAT1;MAPRE1;TAF2;PAFAH1B1;SDCCAG8
histone monoubiquitination (GO:0010390)	13/24	3.30347e-05	0.00132219	5.86535	60.5183	RNF20;CTR9;UBE2E1;CDC73;RNF2;RNF168;RYBP;LEO1;WAC;TRIM37;BCOR;CUL4B;SKP1
mitotic spindle assembly (GO:0090307)	19/44	3.555e-05	0.00141148	3.77546	38.6779	ARHGEF10;ABRAXAS1;BCCIP;SPICE1;ABRAXAS2;SMC3;MZT1;RAB11A;STAG1;STAG2;KIF2A;ZNF207;TOGARAM1;CEP192;PIBF1;LSM14A;CLASP1;KPNB1;CLASP2
termination of RNA polymerase II transcription (GO:0006369)	16/34	4.06271e-05	0.00160026	4.41364	44.6266	SLBP;NCBP2;CSTF3;CPSF3;CSTF2T;TTF2;WDR33;NUDT21;SCAF8;LSM11;FIP1L1;CSTF1;PAPOLA;SNRPG;SNRPE;SNRPF
chromatin remodeling (GO:0006338)	34/103	4.3785e-05	0.00171106	2.45237	24.6125	RB1;INO80C;KDM5A;HDAC2;HDAC1;SATB2;ZBTB1;RSF1;BAZ2B;NUDT5;CHRAC1;MYC;GATAD1;SMARCAD1;BPTF;KDM6A;SMARCE1;SMARCC1;DR1;PBRM1;NPM1;CBX3;ACTL6A;ATRX;SMARCA5;BAZ1A;HCFC2;SMARCA1;ARID1A;SMARCA2;SIRT1;KAT2B;HNRNPC;TOP1
peptidyl-threonine modification (GO:0018210)	25/67	4.56926e-05	0.00175792	2.95925	29.5735	DYRK4;GALNT11;GSK3B;CAMK2D;ROCK1;PRKDC;ROCK2;TNKS;STK39;NLK;TBK1;MAPK1;ACVR1;MAP2K1;CSNK2A1;GALNT3;GALNT1;DYRK1A;PRKCA;OXSR1;HIPK1;TGFBR1;HIPK3;PRKD1;CDK5R1
regulation of gene silencing by miRNA (GO:0060964)	25/67	4.56926e-05	0.00175792	2.95925	29.5735	NUP107;SEH1L;DHX9;FMR1;NUP160;FXR1;IPO8;NUP42;POLR2B;TPR;NUP88;POLR2K;NDC1;RANBP2;NUP133;NUP155;NUP153;PUM1;PUM2;NUP50;AGO2;NUP35;NUP54;NUP58;NUP37
ciliary basal body-plasma membrane docking (GO:0097711)	32/95	4.6454e-05	0.00177347	2.52733	25.2153	CEP57;YWHAE;DYNC1I2;C2CD3;CETN2;CCP110;PCM1;PRKAR2B;CEP70;NPHP1;CEP192;CEP97;CEP290;CEP76;YWHAG;CLASP1;IQCB1;HSP90AA1;SCLT1;HAUS3;HAUS6;DYNLL1;RAB11A;HAUS1;NEDD1;AKAP9;ALMS1;CEP83;CEP63;MAPRE1;PAFAH1B1;SDCCAG8
protein-containing complex subunit organization (GO:0043933)	36/112	5.01917e-05	0.00190154	2.35789	23.3423	YAP1;SEH1L;IL1RAP;WASL;NAPG;PARD6B;TPR;KIFAP3;DNM1L;WASF1;KPNA3;TEAD1;MDN1;SH3BGR;NDC1;NUP133;NIFK;WDR19;RANBP9;DARS1;CD2AP;AFG3L2;EPRS1;APC;PARD3;CAPZA1;CAPZA2;MDM2;GEMIN5;NUP35;NUP54;NDUFAF1;MNAT1;PPID;SKAP2;PICALM
nuclear-transcribed mRNA catabolic process, deadenylation-dependent decay (GO:0000288)	22/56	5.18934e-05	0.00195111	3.21554	31.7255	HBS1L;DDX6;DIS3;LSM1;SAMD4A;CNOT10;LSM5;RC3H2;LSM3;CNOT4;PAN2;CNOT6;CNOT7;LSM6;PDE12;CNOT11;EXOSC9;CNOT2;EXOSC8;CNOT8;DCP1A;DCP1B
transcription by RNA polymerase III (GO:0006383)	14/28	5.31439e-05	0.00198311	4.96357	48.854	IVNS1ABP;GTF3C3;TBP;ICE1;GTF3C6;ICE2;POLR3GL;GTF3A;ZC3H8;SNAPC5;RO60;SNAPC1;SNAPC3;POLR2K
ribonucleoprotein complex biogenesis (GO:0022613)	23/60	5.57168e-05	0.0020636	3.0895	30.2623	LTV1;NOM1;NPM1;PAK1IP1;NIP7;GTF3A;MALSU1;RPF2;SDAD1;WDR12;CUL4A;EBNA1BP2;XPO1;SHQ1;TGS1;HEATR3;RIOK2;NAF1;RIOK1;RBIS;RPL26L1;METTL17;CUL4B
DNA double-strand break processing (GO:0000729)	11/19	5.9994e-05	0.00220556	6.82126	66.3113	BARD1;RAD50;MRE11;RNF138;RBBP8;UBE2N;UBE2V2;SETMAR;SMARCAD1;ATM;NBN
spindle assembly (GO:0051225)	29/84	6.24203e-05	0.00225639	2.62245	25.3895	ABRAXAS1;TNKS;BCCIP;ABRAXAS2;SMC3;ZNF207;TOGARAM1;CEP192;PIBF1;CLASP1;CLASP2;ARHGEF10;NEK7;SPICE1;HAUS3;HAUS6;MZT1;RAB11A;HAUS1;STAG1;NCOR1;STAG2;KIF2A;TUBGCP5;TUBGCP3;CEP63;MAPRE1;LSM14A;KPNB1
protein import into nucleus (GO:0006606)	27/76	6.28458e-05	0.00225639	2.73991	26.5081	RPAIN;NUP107;CSE1L;HIKESHI;NXT2;IPO7;IPO5;IPO8;TPR;HEATR3;KPNA4;E2F3;NUP88;TNPO1;KPNA3;TNPO3;APPL1;KPNA1;RANBP2;NUP133;NUP155;NUP153;RANBP6;NUP50;NUP35;NUP54;KPNB1
RNA transport (GO:0050658)	27/76	6.28458e-05	0.00225639	2.73991	26.5081	SLBP;FMR1;SRSF1;MAGOH;TPR;HNRNPA1;EIF4E;RTRAF;PNPT1;NUP155;NCBP2;THOC1;UPF3B;NUP153;THOC2;MAGOHB;CDC40;THOC7;SRRM1;ZC3H11A;HNRNPA2B1;SRSF2;SRSF3;SRSF4;SRSF5;SLU7;SRSF7
maturation of SSU-rRNA (GO:0030490)	16/35	6.31954e-05	0.00225639	4.18109	40.4281	UTP6;RIOK3;UTP3;WDR3;HEATR1;NGDN;DDX52;LSM6;BMS1;TSR1;RIOK2;NOL10;SRFBP1;RIOK1;NOL11;DCAF13
cell cycle G2/M phase transition (GO:0044839)	40/131	7.27818e-05	0.00258011	2.18867	20.8538	CEP57;YWHAE;KHDRBS1;DYNC1I2;CCNH;CETN2;CUL1;CCP110;PPP2R2A;ARPP19;PCM1;PRKAR2B;CEP70;ENSA;CEP192;SKP2;CEP76;CEP290;YWHAG;CLASP1;SKP1;HSP90AA1;PPP1R12A;FBXW11;FBXL17;HAUS3;HAUS6;DYNLL1;HAUS1;NEDD1;WEE1;AKAP9;ALMS1;FBXL3;CEP63;MNAT1;MAPRE1;TAF2;PAFAH1B1;SDCCAG8
posttranscriptional regulation of gene expression (GO:0010608)	19/46	7.4531e-05	0.00259478	3.49537	33.221	CYFIP1;MTPN;NOLC1;TDRD7;ATG14;LARP4;PUM1;PUM3;PUM2;NUDT21;ZC3H7A;GEMIN5;MAPKAPK5;MATR3;METTL16;EIF4E;METTL18;METAP1;EIF2A
vesicle organization (GO:0016050)	19/46	7.4531e-05	0.00259478	3.49537	33.221	WASHC4;PI4K2B;WASHC5;ARFGEF2;USP8;SAR1A;EXOC8;SAR1B;CAV2;CAV1;SNX10;DNAJC13;WASL;FNBP1L;LAPTM4B;ZFYVE16;ALS2;CHMP2B;EPS15
positive regulation of telomere maintenance (GO:0032206)	15/32	7.4764e-05	0.00259478	4.38014	41.6165	MRE11;TNKS;ATRX;NEK7;GNL3;RAD50;TNKS2;DHX36;HNRNPA2B1;HNRNPD;MAPK1;ATM;MAPKAPK5;NAF1;NBN
positive regulation of DNA biosynthetic process (GO:2000573)	23/61	7.53177e-05	0.00259585	3.00801	28.5575	RFC5;CCT2;HSP90AA1;TNKS;XRCC5;PTGES3;NEK7;CCT6A;POLG2;TNKS2;MYC;TCP1;FBXO4;POT1;MAPK1;CTNNB1;MAPKAPK5;NAF1;ATM;CCT8;HNRNPA1;CCT5;CCT4
SCF-dependent proteasomal ubiquitin-dependent protein catabolic process (GO:0031146)	30/89	7.79842e-05	0.00266921	2.5291	23.9228	PSMD10;PSMD12;CUL5;PSMD14;CUL2;CUL1;PSMD6;PSMD7;FBXO4;PSMD1;SKP2;FBXO9;SKP1;FBXW11;FBXO38;FBXL17;CUL4A;PSMA6;PSMA3;PSMA4;PSMC6;PSMA1;PSMA2;PSMC1;PSME4;PSMC2;FBXL3;FBXL5;FBXL4;CUL4B
G1/S transition of mitotic cell cycle (GO:0000082)	29/85	7.96744e-05	0.00270838	2.57546	24.3061	RB1;KHDRBS1;USP37;CDKN1B;CUL5;CCNH;CUL3;CUL2;CUL1;BACH1;PPP6C;NPAT;MYC;E2F3;EIF4E;ACVR1;CDK17;PLK2;CDC7;CUL4A;LATS2;TFDP1;CDK6;NASP;RPS6KB1;SPDYA;MNAT1;CACUL1;CUL4B
ubiquitin-dependent ERAD pathway (GO:0030433)	26/73	8.12624e-05	0.00273036	2.75021	25.901	FAF2;SEL1L;HSP90B1;UBE2J1;UBXN8;UBQLN1;DNAJB9;SEC61B;UBXN4;MARCHF6;UBQLN2;HSPA5;EDEM1;ERLIN1;UBE4A;DNAJB14;YOD1;ERLIN2;PSMC6;RNF103;SELENOS;JKAMP;DNAJC10;TRIM13;STT3B;FAM8A1
regulation of organelle assembly (GO:1902115)	27/77	8.14213e-05	0.00273036	2.68495	25.2811	USP6NL;TSG101;STX18;SENP6;DYNC2LI1;CEP76;EVI5;TBC1D15;ATG5;UBQLN2;ATG3;NPM1;PDCD6IP;CEP295;PLK2;RDX;SPICE1;STAM;IFT20;IFT88;KIF9;PIKFYVE;TBC1D5;ALMS1;TBC1D24;RAB5A;SDCCAG8
regulation of generation of precursor metabolites and energy (GO:0043467)	20/50	8.34767e-05	0.0027805	3.3118	31.1009	NDC1;RANBP2;TIGAR;NUP107;SEH1L;PNPT1;NUP133;NUP155;NUP153;HIF1A;NUP160;NOA1;NUP42;NUP50;TPR;NUP35;NUP54;NUP88;NUP58;NUP37
telomere maintenance via telomerase (GO:0007004)	14/29	8.68793e-05	0.00287455	4.63239	43.3174	ANKRD28;HSP90AA1;MRE11;RFC1;PTGES3;RPA1;TERF1;PPP6C;RAD50;SHQ1;PPP6R3;GAR1;POT1;TERF2IP
response to X-ray (GO:0010165)	9/14	9.43579e-05	0.00310131	8.92594	82.7293	IKBIP;NIPBL;ANXA1;XRCC4;XRCC5;LIG4;NUCKS1;ATM;BRCC3
DNA-templated transcription, initiation (GO:0006352)	48/168	9.50227e-05	0.00310261	1.993	18.458	YAP1;GTF2A1;GTF2A2;RRN3;CCNH;MAML1;HDAC1;GTF2B;RSF1;GTF2E1;NR2C1;GTF2E2;MED17;TAF1D;TAF1B;POLR2B;E2F3;NRBF2;TAF9B;TEAD1;POLR2K;MED1;WWTR1;TBP;NCOA6;TAF11;SMARCA5;GTF2H1;TFB2M;GTF2F2;GTF2H5;MED7;NR4A2;MED23;KAT2B;SNW1;NCOR1;TBL1XR1;POLR1B;TBPL1;TFAM;TAF4B;TAF7;POLR1F;TAF5;MNAT1;TAF4;TAF2
mitochondrial respiratory chain complex assembly (GO:0033108)	30/90	9.83577e-05	0.00319052	2.4868	22.9454	COX16;NDUFB6;NDUFA12;NDUFB5;FASTKD3;COX18;NDUFB3;NDUFB1;OMA1;CHCHD4;IMMP2L;NDUFA6;TIMMDC1;NDUFA5;TIMM21;TTC19;SCO1;NDUFAF6;SDHAF3;NDUFAF7;NDUFAF4;NDUFS4;LYRM7;NDUFAF5;TMEM126A;NDUFAF2;NDUFS1;TMEM126B;NDUFAF1;COX20
regulation of Golgi organization (GO:1903358)	10/17	0.000109775	0.00353776	7.08534	64.5976	USP6NL;MAP2K1;PDCD10;STX18;AKAP9;MYO5A;MAPK1;RBSN;CAMSAP2;RAB33B
DNA duplex unwinding (GO:0032508)	20/51	0.000115781	0.00370722	3.20477	29.0474	MRE11;ANXA1;DHX9;CETN2;MCM9;DDX1;RECQL;RPA1;GTF2H1;RAD23B;GTF2H5;SUPV3L1;CUL4A;WRN;RAD50;POT1;NBN;ASCC3;SSBP1;CUL4B
membrane fission (GO:0090148)	6/7	0.000134948	0.00426245	29.7337	264.946	SH3GLB1;SPAST;TMCC1;DNM1L;CORO1C;SLC25A46
histone acetylation (GO:0016573)	25/71	0.000136557	0.00426245	2.70127	24.038	ATF2;NAA40;MEAF6;PHF20;LEF1;JADE3;YEATS4;ING3;MBIP;BRD8;MAP3K7;KAT14;NAA50;BRD1;DR1;ACTL6A;SUPT3H;PHF20L1;KAT2B;MORF4L1;ZZZ3;MORF4L2;HAT1;TADA1;TAF5
nucleic acid metabolic process (GO:0090304)	25/71	0.000136557	0.00426245	2.70127	24.038	DDX1;HNRNPR;DUSP11;METTL14;WRN;POLR2B;TOPBP1;HNRNPA1;POLR2K;HNRNPA0;RBFOX2;WTAP;NCBP2;METTL3;LSM1;SETMAR;GTF2F2;LSM8;RAD50;PDE12;HNRNPA2B1;HNRNPD;HNRNPH2;HNRNPC;RBMX
regulation of hematopoietic stem cell differentiation (GO:1902036)	25/71	0.000136557	0.00426245	2.70127	24.038	PSMD10;YAP1;PSMD12;CBFB;PSMD14;PRKDC;PSMD6;PSMD7;PSMD1;YTHDF2;METTL3;TCF12;EIF2AK2;PUS7;PSMA6;PSMA3;ITCH;PSMA4;PSMC6;PSMA1;PSMA2;TAL1;PSMC1;PSME4;PSMC2
RNA-dependent DNA biosynthetic process (GO:0006278)	14/30	0.000137771	0.00427349	4.3426	38.6054	ANKRD28;HSP90AA1;MRE11;RFC1;PTGES3;RPA1;TERF1;PPP6C;RAD50;SHQ1;PPP6R3;GAR1;POT1;TERF2IP
protein dephosphorylation (GO:0006470)	41/139	0.000139632	0.0043043	2.0829	18.4888	PPP1R15B;MTMR2;PTPN21;PTPRM;PPP2R2A;PTPRK;MTMR4;PPM1D;RPAP2;MTMR6;MTM1;PTPRG;DUSP11;PPP2CA;PPP1CC;DUSP12;PPP3CA;PPP6C;PPP2CB;PPP4R2;PPP2R5E;RPRD1B;RPRD1A;NCK1;PPP1R12A;PPTC7;FBXW11;PTPN11;PPP2R5C;PPP2R3A;PTPN12;PTPN13;DUSP6;CTTNBP2NL;FAM220A;PDP1;PPM1A;PPM1B;UBLCP1;PTPN4;PTPN2
positive regulation of translation (GO:0045727)	32/100	0.00014076	0.00430891	2.34079	20.7592	KHDRBS1;CDC123;USP16;DHX9;PRKDC;FASTKD2;FMR1;FASTKD3;RMND1;RPS27L;FXR1;NGRN;METTL14;C1QBP;DHX36;METTL5;SOX4;NPM1;TRMT10C;YTHDF2;YTHDF3;CNBP;METTL3;SAMD4A;UPF3B;LARP4;MTOR;UHMK1;EIF2S3;RPS6KB1;AGO2;HNRNPD
negative regulation of gene expression (GO:0010629)	80/322	0.000141518	0.00430891	1.65088	14.6319	RB1;CELF1;FMR1;BMI1;CRKL;ROBO1;YY1;SYNCRIP;FLCN;RPS6KA5;NPTN;METTL16;NUDT12;MAP2K1;EED;ZNF281;METTL3;ADAM10;DICER1;PPHLN1;PUS7;SIRT1;PTBP2;RBL2;KAT2B;TWSG1;NCOR1;SHQ1;RBL1;AEBP2;PTRH2;NCL;MTF2;CD46;YAP1;DDX6;PRKAA1;HDAC1;ROCK2;MALSU1;PPM1D;HIF1A;MRPL13;TOB1;FXR1;RIDA;RNF139;PDCD10;DHX36;TCEAL1;TASOR;RBBP7;PAIP2;SUZ12;NDFIP2;NDFIP1;YTHDF2;PNPT1;BTN2A2;TIPARP;SETDB2;EIF2AK3;SAMD4A;EIF2AK2;CNOT10;AT…
regulation of protein ubiquitination (GO:0031396)	34/109	0.000155003	0.00469072	2.25536	19.7842	PSMD10;PAXIP1;CUL3;DCUN1D1;UBE2D1;XIAP;UBE3A;BCL10;RCHY1;UFL1;BAG5;BAG2;FBXO4;UBQLN1;SOX4;IVNS1ABP;NDFIP2;HSP90AA1;NDFIP1;CAMLG;RIPK2;NSMCE3;CAV1;PRMT3;SENP2;GTPBP4;TGFBR1;DNAJA1;SPRTN;UBE2N;CRY1;SPOPL;SPRY2;BIRC2
autophagy of peroxisome (GO:0030242)	8/12	0.000165014	0.00494194	9.91535	86.3575	ACBD5;RB1CC1;NBR1;PIK3R4;ATM;PIK3C3;TRAPPC8;USP30
anaphase-promoting complex-dependent catabolic process (GO:0031145)	28/84	0.000165459	0.00494194	2.48591	21.6443	RB1;PSMD10;PSMD12;ANAPC16;PSMD14;CUL3;UBE2D1;ANAPC10;PSMD6;CDC23;PSMD7;CDC26;CDC27;PSMD1;BUB3;SKP2;UBE2E1;ECRG4;PSMA6;PSMA3;PSMA4;PSMC6;PSMA1;PSMA2;PSMC1;PSME4;CDC16;PSMC2
mitochondrial transport (GO:0006839)	21/56	0.000167037	0.00494194	2.98061	25.9232	TOMM70;DNAJC19;HSP90AA1;MTX2;COX18;TIMM9;BNIP3;TIMM23;MFF;MAIP1;TOMM20;GDAP1;ABCB10;KIFBP;FLVCR1;TIMM17A;PMAIP1;TMEM14B;TMEM14C;SLC25A13;SLC25A24
cellular response to starvation (GO:0009267)	45/158	0.000167287	0.00494194	1.98323	17.2458	ATP6V1A;ATF2;BECN1;PRKAA1;SEH1L;BMPR2;USP33;PIK3R4;FLCN;WRN;IFI16;SESN1;LAMP2;ATP6V1H;PMAIP1;MAPK1;HNRNPA1;ATP6V1D;ATP6V1C1;ATG5;SH3GLB1;HSPA8;XBP1;HSPA5;MIOS;EIF2AK3;EIF2AK2;WIPI1;EIF2AK4;ATG14;EIF2S1;SIRT1;MTOR;RRAGA;IMPACT;RHEB;LARS1;VPS41;PIK3C3;PRKD1;SIK2;LAMTOR3;XPR1;CPEB4;LAMTOR5
peptidyl-threonine phosphorylation (GO:0018107)	22/60	0.000172701	0.00507168	2.87637	24.9207	ACVR1;DYRK4;GSK3B;MAP2K1;CAMK2D;CSNK2A1;ROCK1;PRKDC;ROCK2;TNKS;DYRK1A;STK39;PRKCA;OXSR1;NLK;HIPK1;TGFBR1;HIPK3;TBK1;MAPK1;PRKD1;CDK5R1
protein localization to chromosome (GO:0034502)	15/34	0.000175215	0.00511525	3.9186	33.8939	RB1;SLF2;XRCC4;MCM8;TNKS;BOD1;XRCC5;MCM9;ATRX;RPA1;CTCF;WAPL;TNKS2;RAD21;TERF2IP
regulation of DNA repair (GO:0006282)	18/45	0.000187018	0.0054279	3.31041	28.4176	TIGAR;PARG;ABRAXAS1;DHX9;CEBPG;RNF8;WRNIP1;BRCC3;DEK;SIRT1;RNF168;SMCHD1;UBR5;USP1;UBE2N;UBE2V2;TRIP12;POLH
protein localization to nucleus (GO:0034504)	33/106	0.000200287	0.00571026	2.2486	19.1485	RPAIN;YWHAE;INTS13;NUP107;CSE1L;NOL8;HIKESHI;RPF2;NXT2;IPO7;TOR1AIP1;IPO5;IPO8;WRN;TPR;HEATR3;NUP88;E2F3;TNPO1;TNPO3;SKP1;APPL1;MORC3;NUP155;NUP133;NUP153;RANBP6;TOPORS;PIKFYVE;CNEP1R1;NUP50;MDM2;KPNB1
histone mRNA catabolic process (GO:0071044)	9/15	0.000200606	0.00571026	7.43783	63.327	SSB;EXOSC10;XRN1;ERI1;LSM1;ATM;TENT2;MTPAP;TENT4B
histone ubiquitination (GO:0016574)	11/21	0.000201349	0.00571026	5.45635	46.4361	RNF20;UBE2B;CTR9;RNF8;UBE2E1;LEO1;UBE2N;WAC;UBR2;UBE2A;CDC73
melanosome localization (GO:0032400)	11/21	0.000201349	0.00571026	5.45635	46.4361	BBS2;BLOC1S5;MKKS;BLOC1S6;MREG;ARL6;VPS33A;MYO5A;RAB27A;BBS7;RAB11A
melanosome transport (GO:0032402)	10/18	0.000209747	0.00584816	6.1993	52.5057	BBS2;BLOC1S5;MKKS;BLOC1S6;MREG;ARL6;MYO5A;RAB27A;BBS7;RAB11A
pigment granule transport (GO:0051904)	10/18	0.000209747	0.00584816	6.1993	52.5057	BBS2;BLOC1S5;MKKS;BLOC1S6;MREG;ARL6;MYO5A;RAB27A;BBS7;RAB11A
RNA destabilization (GO:0050779)	10/18	0.000209747	0.00584816	6.1993	52.5057	METTL14;RIDA;YTHDF2;ROCK1;YTHDF3;CELF1;ROCK2;METTL3;PUM1;METTL16
positive regulation of protein modification by small protein conjugation or removal (GO:1903322)	26/77	0.000220825	0.00612266	2.53389	21.3307	PSMD10;WDR48;PAXIP1;DCUN1D5;CUL3;DCUN1D4;DCUN1D1;UBE2D1;XIAP;UBE3A;BCL10;RCHY1;FBXO4;UBQLN1;NDFIP2;RWDD3;NDFIP1;RIPK2;NSMCE3;CAV1;SENP2;GNL3;CRY1;SPRTN;UBA2;BIRC2
gene expression (GO:0010467)	86/356	0.00022592	0.00622912	1.59084	13.3557	HBS1L;MRPS15;NUP107;FASTKD2;PWP1;YARS2;MRPL32;DUSP11;MRPL42;SYNCRIP;MRPL3;MAGOH;MRPL9;RPL39;AGFG1;MEF2A;NDC1;UPF2;NUP133;NCBP2;THOC1;THOC2;CDC40;MLF1;TOPORS;THOC7;DARS1;MRPS18C;SRRM1;THAP1;WDR33;MRPL51;ZC3H11A;NUP50;DNAJB11;SRSF2;SRSF3;RBMS1;SRSF4;NUP54;HNRNPH3;SRSF5;SLU7;SRSF7;NUP58;FYTTD1;SLBP;RNASEL;SEH1L;NUFIP1;MRPL18;MRPS33;SRSF1;DDX20;MRPL13;NUP160;HSPD1;ATXN1;FIP1L1;TAF1B;NUP42;POLR2B;TPR;…
tRNA modification (GO:0006400)	23/65	0.000229337	0.0062884	2.72088	22.8018	PUS3;TRUB1;TRMT10A;PUS10;AARS2;SSB;TYW5;NSUN2;TYW3;THUMPD2;TPRKB;THUMPD3;THUMPD1;PUS7;MTO1;FTSJ1;TRIT1;ALKBH8;QTRT2;TRMT6;LCMT2;TRDMT1;TRMT61B
protein localization to organelle (GO:0033365)	41/142	0.000231803	0.0063211	2.02066	16.9122	YWHAE;TRAM1;FAM149B1;ARL6;DHX9;DDX1;CCDC47;ARL1;WASHC2C;GCC2;SNX10;TOR1AIP1;WASHC2A;SERP1;LAMP2;BBS9;VPS35;GET1;SEC61B;RAB6A;ATP6V1D;MARCHF5;BBS2;PRNP;SSB;TMEM30A;COG3;PAQR3;RPA1;WDR35;TOPORS;RAB11A;RAB33B;IFT20;DNAJA1;PIKFYVE;VAPA;CNEP1R1;MDM2;DCP1A;ARF6
ATP-dependent chromatin remodeling (GO:0043044)	17/42	0.000236829	0.00642285	3.37602	28.1836	SMARCE1;HDAC2;PBRM1;SMARCC1;HDAC1;ACTR6;ACTL6A;RNF8;SMARCA5;SPTY2D1;ARID1A;SMARCA1;SMARCA2;NASP;ANP32E;SMARCAD1;HNRNPC
regulation of signal transduction by p53 class mediator (GO:1901796)	44/156	0.00024905	0.00671758	1.956	16.2306	HDAC2;PRKAA1;MRE11;RNF34;MEAF6;PHF20;SETD9;HDAC1;PAK1IP1;RPF2;ING2;WRN;SMYD2;TP53BP2;RBBP8;NBN;TOPBP1;RBBP7;TAF9B;BARD1;RFC5;TBP;CSNK2A1;RMI1;TAF11;RPA1;PPP2R5C;HIPK1;MAPK14;MTOR;RAD50;JMY;CCNG1;MDM2;RAD17;TAF4B;TAF7;MAPKAPK5;ATM;RAD1;TAF5;TAF4;TAF2;CDK5R1
regulation of transcription by RNA polymerase II (GO:0006357)	430/2206	0.000251761	0.00675399	1.22677	10.1662	ATF1;RB1;ATF2;MAML1;GABPB1;BACH1;ELK3;DCAF6;DCAF1;TBK1;MYC;ZXDB;NAMPT;BBX;SUPT20H;RNF111;MEF2A;ZNF18;MED1;ZNF283;ZNF281;ZNF12;DICER1;HCFC2;MED4;ZNF14;MED7;EID1;PRKAR1A;RFX7;ZSCAN21;RFX5;ATF7;ZSCAN26;PRKD1;ATF6;CGGBP1;ZSCAN29;ZNF397;URI1;ZBTB8A;ZNF274;CTBP2;PRKDC;ZNF20;MYNN;BAZ2B;ZNF23;ZNF24;PRDM10;HIF1A;MTDH;PPP3R1;RAD21;HESX1;ZSCAN12;ALX1;ZSCAN16;RREB1;ZNF146;ZNF143;ZNF383;ZNF382;ZNF260;LARP7;FA…
macromolecule catabolic process (GO:0009057)	13/28	0.000254269	0.0067846	4.30022	35.5934	SH3GLB1;BECN1;UVRAG;SIAH1;PIK3R4;UCHL3;CLPX;MTOR;CLN5;KIF16B;SNX25;NEDD4;TRIM24
regulation of DNA metabolic process (GO:0051052)	18/46	0.000259332	0.00688269	3.19199	26.3576	PARG;XRCC5;THOC1;NUCKS1;WRNIP1;TOM1L1;WDR70;MYC;SUB1;USP1;HNRNPD;UBE2N;UBE2V2;SMARCAD1;TERF2IP;NBN;POLH;KPNA1
regulation of cellular macromolecule biosynthetic process (GO:2000112)	108/468	0.000262374	0.0069264	1.50018	12.3701	RB1;ATF2;CYFIP1;NUP107;NAB1;NUCKS1;AHR;SMC3;BACH1;CCAR1;HMGN5;RPS6KA5;GPBP1;SLC39A8;SOX4;EIF2A;ZNF562;ZNF680;ESCO1;ZNF281;ZBTB38;HCFC2;SAP30;THAP1;TOM1L1;ZNF92;DMTF1;PSPC1;ZSCAN21;GEMIN5;ATF7;SPIN2A;ZSCAN26;MAPKAPK5;OBI1;ZNF430;ZNF274;CTR9;CREM;NOLC1;NLK;HIF1A;ORC5;SBNO1;ZNF708;ATXN1;ORC3;PATZ1;RREB1;ZNF664;ZNF146;TRAPPC2;ZNF143;WWTR1;DENND4A;TRIP4;NFXL1;ZBTB11;FOXN2;SMARCA2;PUM3;CCDC88A;SP3;HNRN…
regulation of phosphorylation (GO:0042325)	37/125	0.000266758	0.00700488	2.09203	17.2157	NUP107;SEH1L;CDKN1B;ROCK1;BCL10;HIF1A;NUP160;CORO1C;PPP2CA;SDCBP;FLCN;NUP42;TPR;NUP88;FNIP2;BARD1;NDC1;RANBP2;NUP155;NUP133;PTGES3;GLMN;NUP153;ATG14;DYNLL1;BTBD10;SIRT1;PTK2;CCDC88A;NUP50;NDUFS4;RAD17;NUP35;ITGA6;NUP54;NUP58;NUP37
positive regulation of protein ubiquitination (GO:0031398)	27/82	0.000269466	0.00703873	2.44012	20.0556	PSMD10;PAXIP1;DCUN1D5;CUL3;DCUN1D4;DCUN1D1;UBE2D1;XIAP;UBE3A;BCL10;BMI1;RCHY1;FBXO4;UBQLN1;NDFIP2;NDFIP1;FANCM;RIPK2;NSMCE3;CAV1;ARRDC3;SENP2;TOPORS;CRY1;SPRTN;UBE2N;BIRC2
histone H2B ubiquitination (GO:0033523)	7/10	0.000282118	0.00729247	11.5652	94.5242	RNF20;CTR9;LEO1;RNF8;UBE2E1;WAC;CDC73
positive regulation of rRNA processing (GO:2000234)	7/10	0.000282118	0.00729247	11.5652	94.5242	UTP15;DIMT1;HEATR1;WDR75;RIOK2;RIOK1;WDR43
DNA recombination (GO:0006310)	16/39	0.000298935	0.0076475	3.45311	28.023	RPAIN;GEN1;MRE11;RECQL;RPA1;LIG4;HMGB1;TSN;RAD54B;SUPV3L1;WRN;RAD50;RAD51C;MSH3;RAD21;THAP9
protein monoubiquitination (GO:0006513)	16/39	0.000298935	0.0076475	3.45311	28.023	RNF20;UBE2B;UBE3D;FANCL;CUL3;CTR9;UBE2D3;UBE2E1;KLHL12;PEX12;CDC73;TOPORS;UBE2W;LEO1;WAC;OBI1
regulation of stem cell differentiation (GO:2000736)	29/91	0.000306018	0.00778856	2.32538	18.8167	PSMD10;YAP1;PSMD12;CBFB;PSMD14;PRKDC;PSMD6;PSMD7;PSMD1;YTHDF2;NSUN2;METTL3;TCF12;EIF2AK2;PUS7;PSMA6;NUDT21;PSMA3;ITCH;PSMA4;PSMC6;PSMA1;PSMA2;TAL1;PSMC1;PSME4;PSMC2;OCIAD1;BMPR1A
phosphatidylinositol biosynthetic process (GO:0006661)	37/126	0.000317336	0.00797231	2.0684	16.6621	PI4K2B;MTMR2;MTMR12;PIGN;PIK3R4;PIK3CB;MTMR4;PIGW;PIK3C2A;MTMR6;MTM1;SOCS2;EFR3A;INPP5F;IMPA1;SOCS6;SOCS4;SOCS5;RAB4A;SACM1L;TTC7B;PLEKHA3;PTPN13;DPM1;INPP4B;PYURF;PIGB;PIKFYVE;SYNJ1;PIK3CA;PIGA;PIGM;PIK3C3;PIGG;RAB5A;PIGF;PIGH
protein transmembrane import into intracellular organelle (GO:0044743)	14/32	0.000319664	0.00797231	3.85963	31.0632	DNAJC19;TOMM70;TOMM20L;TIMM23;PEX2;PEX1;TIMM21;DNAJC15;PEX12;TOMM20;HSPD1;CHCHD4;GRPEL2;TIMM17A
regulation of cellular amide metabolic process (GO:0034248)	14/32	0.000319664	0.00797231	3.85963	31.0632	CYFIP1;MTPN;TIGAR;TMED10;ROCK1;NOLC1;PUM3;GEMIN5;MAPKAPK5;EIF4E;METTL18;METAP1;EIF2A;PICALM
RNA biosynthetic process (GO:0032774)	14/32	0.000319664	0.00797231	3.85963	31.0632	PRIM2;TBP;NCOA6;GTF2B;SMARCA5;RSF1;TTF2;TTF1;TAF7;TBPL1;MTERF1;SMN1;TAF5;TAF4
regulation of carbohydrate catabolic process (GO:0043470)	17/43	0.000330798	0.00816791	3.24598	26.0133	NDC1;RANBP2;NUP107;SEH1L;NUP133;NUP155;NUP153;HIF1A;NUP160;NUP42;NUP50;TPR;NUP35;NUP88;NUP54;NUP58;NUP37
regulation of purine nucleotide metabolic process (GO:1900542)	17/43	0.000330798	0.00816791	3.24598	26.0133	NDC1;RANBP2;NUP107;SEH1L;NUP133;NUP155;NUP153;HIF1A;NUP160;NUP42;NUP50;TPR;NUP35;NUP88;NUP54;NUP58;NUP37
chaperone-mediated protein complex assembly (GO:0051131)	11/22	0.000341645	0.00839398	4.96002	39.5896	CCT2;HSP90AA1;MKKS;BBS10;HSPA4;BBS12;PTGES3;PSMG1;NDUFAF1;PSMG2;HSPD1
negative regulation of transcription, DNA-templated (GO:0045892)	199/948	0.000349713	0.00851368	1.33415	10.6177	RB1;BACH1;IKZF5;ELK3;DCAF1;EDNRB;RPS6KA5;MYC;ZNF846;MEF2A;MED1;RBFOX2;ZNF281;DICER1;ZNF12;HCFC2;THAP1;EID1;EID2;THAP5;CGGBP1;URI1;ZNF274;SET;CTBP2;CTR9;ZNF20;ZBTB1;RTF1;ZNF24;ZBTB2;MTDH;ZNF706;MIER3;MIER1;HESX1;HIVEP1;ALX1;PATZ1;LYAR;RREB1;SNX6;MTERF3;XRCC5;GADD45A;PDE2A;SETDB2;LARP7;SMARCA2;FAM220A;SNW1;ID4;RBAK;ZNF256;RCOR1;CDKN1B;BHLHE41;NKAP;RSF1;CTCF;PTPRK;BMI1;PHF6;NIPBL;SCML2;SCML1;NKRF;C1…
recombinational repair (GO:0000725)	26/79	0.000349948	0.00851368	2.43798	19.4008	MRE11;PSMD14;MCM8;MCM9;NUCKS1;SMC6;RAD54B;YY1;WRN;RNF138;REV3L;RBBP8;NBN;GEN1;HELQ;RMI1;NSMCE2;RECQL;RPA1;SPIDR;PALB2;SEM1;MORF4L1;RAD50;RAD51C;UBE2N
ribosomal subunit export from nucleus (GO:0000054)	8/13	0.000365613	0.00880842	7.9318	62.7718	LTV1;NPM1;LSG1;XPO1;NMD3;NUP88;SDAD1;ABCE1
transcription preinitiation complex assembly (GO:0070897)	8/13	0.000365613	0.00880842	7.9318	62.7718	DR1;GTF2A2;TBP;TAF1B;GTF2B;TAF11;TAF7;BDP1
regulation of mRNA processing (GO:0050684)	15/36	0.000375775	0.00893196	3.54497	27.9575	SRPK2;KHDRBS1;PTCD2;DHX9;LARP7;IWS1;QKI;SRPK1;SON;SLTM;CWC22;PAPOLA;SRSF3;METTL16;SRSF10
negative regulation of mitotic cell cycle phase transition (GO:1901991)	29/92	0.00037601	0.00893196	2.28833	18.0455	AVEN;RB1;PSMD10;PSMD12;PSMD14;CUL1;PKD2;CDC73;PSMD6;PSMD7;PSMD1;SKP1;USP47;RBL2;PSMA6;PSMA3;DLG1;WEE1;PSMA4;RBL1;CDK6;PSMC6;PSMA1;APC;PSMA2;PSMC1;PSME4;PSMC2;ZNF655
establishment of melanosome localization (GO:0032401)	10/19	0.000376139	0.00893196	5.51016	43.4506	BBS2;BLOC1S5;MKKS;BLOC1S6;MREG;ARL6;MYO5A;RAB27A;BBS7;RAB11A
protein targeting to mitochondrion (GO:0006626)	20/55	0.000381473	0.00901548	2.83783	22.3379	TOMM70;DNAJC19;HSP90AA1;AGK;HSPA4;TIMM9;TOMM20L;TIMM23;TIMM21;MFF;DNAJC15;TOMM20;GDAP1;HSPD1;CHCHD4;IMMP1L;IMMP2L;GRPEL2;TIMM17A;PMPCB
positive regulation of DNA metabolic process (GO:0051054)	22/63	0.000385158	0.00903051	2.66542	20.9552	OTUD4;TIGAR;MRE11;ABRAXAS1;DHX9;USP9X;ATRX;CEBPG;RNF8;HMGB1;BRCC3;SIRT1;GNL3;RNF168;SMCHD1;WRN;RAD50;MYC;DHX36;UBE2N;POT1;NBN
selective autophagy (GO:0061912)	21/59	0.000385748	0.00903051	2.7448	21.5751	BECN1;DYNC1I2;ACBD5;UBA5;ATG14;DYNLL1;UFL1;DYNC1LI1;IFT88;UFM1;ARL13B;RB1CC1;NBR1;UBQLN1;UBE2N;ULK2;WDFY3;ATM;USP30;RAB7A;ATG5
double-strand break repair via homologous recombination (GO:0000724)	30/97	0.000432652	0.010081	2.22604	17.242	MRE11;PSMD14;MCM8;MCM9;NUCKS1;SMC6;RAD54B;YY1;NIPBL;WRN;RNF138;RAD21;REV3L;RBBP8;NBN;GEN1;HELQ;FANCM;RMI1;NSMCE2;RECQL;RPA1;CDC7;PALB2;SPIDR;SEM1;MORF4L1;RAD50;RAD51C;UBE2N
establishment of protein localization to organelle (GO:0072594)	25/76	0.000454718	0.0104966	2.43571	18.7448	RPAIN;RALA;NUP107;CSE1L;HIKESHI;NXT2;IPO7;IPO5;IPO8;LAMP2;TPR;HEATR3;E2F3;NUP88;TNPO1;TNPO3;APPL1;PEX19;NUP133;NUP155;NUP153;RANBP6;RAB11A;NUP50;KPNB1
regulation of RNA splicing (GO:0043484)	25/76	0.000454718	0.0104966	2.43571	18.7448	KHDRBS1;CELF1;HNRNPLL;TRA2B;CWC22;METTL4;ZNF326;METTL16;RBM12;SLC38A2;SRSF10;SRPK2;MBNL1;MBNL2;DYRK1A;LARP7;PTBP2;QKI;SRPK1;SON;SRSF3;HNRNPH2;HNRNPH3;GRSF1;RBM22
snRNA transcription by RNA polymerase III (GO:0042796)	6/8	0.000462382	0.0106241	14.8659	114.157	SNAPC5;ICE1;SNAPC1;ICE2;SNAPC3;ZC3H8
exonucleolytic catabolism of deadenylated mRNA (GO:0043928)	14/33	0.000469851	0.0107022	3.65627	28.0183	DDX6;HBS1L;DIS3;LSM1;LSM5;LSM3;CNOT6;CNOT7;LSM6;EXOSC9;EXOSC8;CNOT8;DCP1A;DCP1B
hippo signaling (GO:0035329)	12/26	0.000470096	0.0107022	4.25195	32.5809	YAP1;YWHAE;MOB1B;TJP1;WWTR1;MOB1A;LATS2;YWHAB;CASP3;TEAD1;SAV1;STK3
regulation of ATP metabolic process (GO:1903578)	20/56	0.000500605	0.0113448	2.75883	20.9663	NDC1;RANBP2;NUP107;SEH1L;NUP133;NUP155;COX7A2;NUP153;COX7A1;HIF1A;NUP160;NUP42;NUP50;TPR;NUP35;NUP54;NUP88;ATP7A;NUP58;NUP37
positive regulation of transcription initiation from RNA polymerase II promoter (GO:0060261)	11/23	0.000555699	0.0125361	4.54641	34.0767	MED1;MED14;PAXIP1;MED13;PSMC6;MED30;SUB1;DHX36;PSMC2;MED4;MED17
protein targeting (GO:0006605)	36/125	0.000568904	0.0127759	2.01189	15.0325	NLGN1;ARL6;ZDHHC20;ZFAND6;ZFAND2A;TIMM9;AP4E1;SRP54;ZDHHC6;CHM;SRP14;MFF;TOMM20;TRAK2;SDCBP;LAMP2;TIMM17A;LONP2;GOLGA7;SEC63;DNAJC19;TOMM70;ATG3;PRKCI;PEX19;EDEM1;VPS37C;TIMM23;VPS37A;PEX1;PEX12;GDAP1;PIKFYVE;SPCS2;SPCS1;PARD3
endosome organization (GO:0007032)	16/41	0.000583703	0.0130492	3.17648	23.6525	WASHC4;PI4K2B;WASHC5;ARFGEF2;USP8;EXOC8;RAB27A;SNX10;DNAJC13;CLCN3;CORO1C;EEA1;LAPTM4B;ALS2;CHMP2B;TMCC1
endoplasmic reticulum organization (GO:0007029)	24/73	0.000591211	0.0131578	2.43328	18.0874	STEEP1;PRNP;TRAM1;ATL3;CAV2;CCDC47;ATL2;STX18;EIF2AK3;RTN4;RAB10;SHTN1;LMAN1;VCPIP1;SERP1;VAPA;TMEM33;VAPB;RAB18;GET1;SEC61B;TMCC1;DNM1L;SEC31A
positive regulation of autophagy (GO:0010508)	28/90	0.000595284	0.0131893	2.24452	16.6689	GSK3B;SCOC;PRKAA1;ROCK1;GNAI3;HMGB1;PIK3CB;PIK3C2A;MTDH;FLCN;UFL1;TBK1;SESN1;MAP3K7;EPM2A;SH3GLB1;BNIP3L;BNIP3;PLK2;EIF2AK4;SIRT1;SVIP;TMEM59;TRIM13;WAC;PRKD1;ATF6;PAFAH1B2
positive regulation of RNA metabolic process (GO:0051254)	17/45	0.000618285	0.013638	3.01376	22.2673	UTP15;DDX5;MAP2K1;PNPT1;DIMT1;HEATR1;DYRK1A;WDR75;NMD3;HNRNPLL;WDR43;SUPV3L1;RIOK2;RIOK1;GRSF1;SLC38A2;RBM22
production of small RNA involved in gene silencing by RNA (GO:0070918)	10/20	0.000639234	0.0140377	4.95884	36.4735	TSNAX;AGO3;ZC3H7A;PRKRA;AGO2;DROSHA;DICER1;PUM1;TSN;PUM2
regulation of DNA replication (GO:0006275)	19/53	0.000649958	0.0141793	2.77457	20.3614	BCAR3;USP37;ESCO1;DHX9;FAF1;ZBTB38;NUCKS1;SMC3;TERF1;PDS5A;GTPBP4;WAPL;ORC5;PPP2CA;CCDC88A;CDAN1;ORC3;RAD17;OBI1
mitochondrial protein processing (GO:0034982)	7/11	0.000662826	0.0141793	8.67335	63.4802	AFG3L2;IMMP1L;IMMP2L;ATP23;PMPCB;YME1L1;OMA1
mitochondrion morphogenesis (GO:0070584)	7/11	0.000662826	0.0141793	8.67335	63.4802	SUPV3L1;PNPT1;SLIRP;DNM1L;MFF;WASF1;MTM1
positive regulation of protein localization to Cajal body (GO:1904871)	7/11	0.000662826	0.0141793	8.67335	63.4802	CCT6A;CCT2;TCP1;LARP7;CCT8;CCT5;CCT4
regulation of establishment of protein localization to telomere (GO:0070203)	7/11	0.000662826	0.0141793	8.67335	63.4802	CCT6A;CCT2;TCP1;CCT8;TERF1;CCT5;CCT4
regulation of protein localization to Cajal body (GO:1904869)	7/11	0.000662826	0.0141793	8.67335	63.4802	CCT6A;CCT2;TCP1;LARP7;CCT8;CCT5;CCT4
organelle disassembly (GO:1903008)	14/34	0.000676098	0.0142786	3.47325	25.3518	GFM2;UBA5;MTIF2;VRK1;MTIF3;ZFAND1;UFL1;KIF9;UFM1;KIF5B;RB1CC1;ULK2;DENR;PELO
positive regulation of telomerase activity (GO:0051973)	14/34	0.000676098	0.0142786	3.47325	25.3518	CCT2;HSP90AA1;TNKS;XRCC5;PTGES3;NEK7;MYC;TCP1;MAPK1;CTNNB1;POT1;MAPKAPK5;NAF1;CCT4
tRNA methylation (GO:0030488)	14/34	0.000676098	0.0142786	3.47325	25.3518	TRMT10A;TRMT10C;PRORP;NSUN2;TYW3;THUMPD2;THUMPD3;MTO1;FTSJ1;ALKBH8;LCMT2;TRDMT1;TRMT1L;TRMT61B
acetyl-CoA biosynthetic process from pyruvate (GO:0006086)	5/6	0.000691946	0.0144666	24.7707	180.232	PDHX;PDHA1;DLAT;PDHB;DLD
protein modification process (GO:0036211)	25/78	0.000703164	0.0144666	2.34351	17.0137	LIPT1;RPN2;PRKDC;UBE2D3;NTAQ1;PLOD2;FBXO22;DUSP12;SERP1;PPP4R2;STK38;ST3GAL6;SEPHS1;ATG3;CSNK1G3;SLC35A1;USP25;PARP4;USP6;YES1;RABGGTB;FBXW2;QPCT;UBA3;PIGH
establishment of protein localization to endoplasmic reticulum (GO:0072599)	9/17	0.000705404	0.0144666	5.57771	40.476	RAB10;SPCS2;SPCS1;EDEM1;ZFAND2A;SRP54;RAB3GAP2;SRP14;RAB3GAP1
histone H2A monoubiquitination (GO:0035518)	9/17	0.000705404	0.0144666	5.57771	40.476	RNF168;PCGF6;RYBP;TRIM37;BCOR;BMI1;RNF2;CUL4B;SKP1
maturation of 5.8S rRNA (GO:0000460)	9/17	0.000705404	0.0144666	5.57771	40.476	NSA2;EXOSC10;PRKDC;MAK16;C1D;MTREX;WDR12;RRP15;RPF1
preassembly of GPI anchor in ER membrane (GO:0016254)	9/17	0.000705404	0.0144666	5.57771	40.476	PIGB;PIGN;PIGA;PIGM;PIGW;PIGG;PIGF;PIGX;PIGH
RNA interference (GO:0016246)	9/17	0.000705404	0.0144666	5.57771	40.476	TSNAX;AGO3;CELF1;DHX9;PRKRA;AGO2;DROSHA;DICER1;TSN
COPII-coated vesicle cargo loading (GO:0090110)	8/14	0.000727288	0.014854	6.60944	47.761	RAB1A;SEC23A;SEC24B;SEC24A;SAR1A;SEC24D;SEC23B;SEC31A
NIK/NF-kappaB signaling (GO:0038061)	24/74	0.000737329	0.0149974	2.38447	17.198	PSMD10;PSMD12;PSMD14;FBXW11;CUL1;ZFP91;DICER1;PSMA6;PSMD6;PSMA3;PSMD7;PSMA4;PSMC6;PSMA1;PSMA2;PSMC1;PSME4;PSMC2;REL;PSMD1;COPS8;MAP3K7;BIRC2;SKP1
negative regulation of G0 to G1 transition (GO:0070317)	15/38	0.000747022	0.0151325	3.23632	23.2996	SUZ12;PCGF6;CBX5;APAF1;CBX3;EED;CDC7;BMI1;RNF2;RYBP;TFDP1;RBBP8;RBBP7;E2F6;YAF2
regulation of telomerase activity (GO:0051972)	17/46	0.000828707	0.0166513	2.90966	20.6459	CCT2;HSP90AA1;PARP4;TNKS;XRCC5;PTGES3;NEK7;TERF1;MYC;TCP1;MAPK1;CTNNB1;POT1;ATM;MAPKAPK5;NAF1;CCT4
spliceosomal complex assembly (GO:0000245)	17/46	0.000828707	0.0166513	2.90966	20.6459	SF3A3;SRPK2;CELF1;DDX1;SRSF1;CRNKL1;SRPK1;GCFC2;SNRPG;LUC7L3;KHDC4;SNRPE;SMN1;SRSF5;SF3B1;SRSF10;LUC7L2
RNA modification (GO:0009451)	20/58	0.000838079	0.0167642	2.61332	18.5138	PUS3;TRUB1;RBM15;AARS2;SSB;NSUN4;TYW5;NSUN2;METTL3;NSUN3;THUMPD1;PUS7;PUS7L;FTSJ1;MRM2;TRIT1;QTRT2;TRMT6;LCMT2;TRDMT1
regulation of transcription, DNA-templated (GO:0006355)	431/2244	0.000841081	0.0167642	1.20193	8.51069	ATF1;RB1;ATF2;NUP107;BACH1;ELK3;MYC;ZXDB;GPBP1;BBX;SUPT20H;RNF111;MEF2A;ZNF18;MED1;RBFOX2;ZNF283;ZNF281;ZNF12;HCFC2;MED4;ZNF14;MED7;EID1;EID2;PRKAR1A;RFX7;ZSCAN21;RFX5;ATF7;ZSCAN26;SPIN2A;ATF6;ZSCAN29;ZNF397;URI1;ZBTB8A;ZNF274;SET;CTBP2;ZNF20;MYNN;BAZ2B;ZNF23;BCL10;ZNF24;HIF1A;MTDH;RAD21;HESX1;ZSCAN12;ALX1;ZSCAN16;RREB1;ZNF146;CDK17;ZNF143;ZNF383;MTERF3;ZNF382;ZNF260;FZD4;TRIP4;ZNF30;HNRNPD;REL;H…
nucleotide-excision repair (GO:0006289)	31/105	0.000845094	0.0167768	2.0824	14.7352	GTF2H2C;CCNH;CETN2;POLB;POLD3;ATXN3;POLR2B;POLK;RNF111;POLR2K;HMGN1;RFC5;AQR;SLC30A9;RFC1;RPA1;LIG4;GTF2H1;RAD23B;SIRT1;GTF2H5;COPS4;CUL4A;COPS3;COPS5;COPS2;TCEA1;ZNF830;COPS8;MNAT1;CUL4B
membrane organization (GO:0061024)	60/242	0.000949969	0.0187837	1.64236	11.4293	STEEP1;TFRC;UBXN2B;CLTC;SNAP23;WASL;FNBP1L;PIK3C2A;SERP1;OPA1;DNM1L;SNAP29;AGFG1;SH3GLB1;ACTR3;ACTR2;PRKCI;SUN1;PDCD6IP;GAPVD1;LEMD3;VAMP7;RABEP1;TMEM33;DNAJC6;NEMP1;STAM2;CHMP5;SAR1A;SAR1B;COX18;VPS4B;STX18;USO1;ATP2C1;NAPG;TOR1AIP1;CORO1C;SPAST;EPS15;CERT1;VTI1B;HSPA8;HACE1;NUP155;FZD4;PLEKHA3;STAM;ARPC5;CCDC88A;NECAP1;SYNJ1;VAPA;ARPC3;VAPB;CHMP2B;MITD1;TMCC1;RAB5A;PICALM
nuclear-transcribed mRNA catabolic process, exonucleolytic (GO:0000291)	14/35	0.00095401	0.0187887	3.30765	23.0042	DDX6;HBS1L;DIS3;LSM1;LSM5;LSM3;CNOT6;CNOT7;LSM6;EXOSC9;EXOSC8;CNOT8;DCP1A;DCP1B
regulation of glycolytic process (GO:0006110)	23/71	0.000959164	0.0188155	2.37991	16.539	NDC1;PFKFB2;RANBP2;PRKAA1;TIGAR;NUP107;PFKFB3;SEH1L;NUP133;NUP155;NUP153;HIF1A;NUP160;NCOR1;NUP42;NUP50;TPR;PRXL2C;NUP35;NUP54;NUP88;NUP58;NUP37
protein N-linked glycosylation (GO:0006487)	22/67	0.00100145	0.0194909	2.42791	16.7679	MCFD2;ALG9;ALG6;RPN2;ALG5;GFPT1;ALG14;ALG2;ALG13;MAGT1;ALG10;UBE2J1;DPM1;LMAN1;FUT8;MGAT4A;OSTC;PGM3;SLC39A8;MGAT2;STT3B;UGGT2
transcription elongation from RNA polymerase II promoter (GO:0006368)	22/67	0.00100145	0.0194909	2.42791	16.7679	SETD2;CCNH;NCBP2;CTR9;EAF1;ELP2;GTF2H1;RTF1;ELP4;AFF4;GTF2F2;CDC73;IWS1;GTF2H5;POLR2B;LEO1;ELOA;TCEA1;ELOC;CDK12;MNAT1;POLR2K
cellular response to glucose starvation (GO:0042149)	16/43	0.00107353	0.0208123	2.94083	20.1059	SH3GLB1;BECN1;PRKAA1;XBP1;HSPA5;PIK3R4;EIF2AK3;ATG14;IMPACT;IFI16;SESN1;PMAIP1;PIK3C3;SIK2;HNRNPA1;CPEB4
regulation of proteasomal ubiquitin-dependent protein catabolic process (GO:0032434)	30/102	0.0010868	0.0209876	2.07083	14.1324	PSMD10;GSK3B;RNF14;RCHY1;FBXO22;SDCBP;UFL1;COP1;BAG5;XPO1;HECTD1;BAG2;SUMO1;RNF19A;SUMO2;ARIH2;TLK2;ARIH1;BBS7;SOCS5;ANKIB1;CAMLG;CSNK1A1;GLMN;RAD23B;UCHL5;RYBP;TRIM39;MDM2;WAC
positive regulation of response to DNA damage stimulus (GO:2001022)	19/55	0.00109203	0.0210067	2.62011	17.8684	DDX5;TIGAR;ABRAXAS1;DHX9;FMR1;CEBPG;RNF8;BRCC3;SIRT1;RNF168;FXR1;SPRED2;SMCHD1;SPRED1;MYC;UBE2N;PMAIP1;ATM;EEF1E1
rRNA metabolic process (GO:0016072)	43/162	0.00115007	0.0220378	1.7978	12.1674	POP5;DDX27;DDX47;WDR3;HEATR1;NOLC1;NOL8;WDR43;MRM2;RPF1;EXOSC10;BMS1;EXOSC9;EXOSC8;MTREX;RPL39;LYAR;UTP14A;MDN1;DCAF13;UTP15;WDR36;NOP58;UTP6;HELQ;UTP11;NIFK;DIS3;KRR1;UTP3;DDX10;WDR75;DDX52;WDR12;UTP18;RCL1;EBNA1BP2;XRN1;C1D;SBDS;MPHOSPH10;ESF1;NOL11
negative regulation of exocytosis (GO:0045920)	6/9	0.00118892	0.0225215	9.91004	66.7412	ANXA1;VPS4B;STXBP6;RAB33B;RAB7A;SNCA
positive regulation of mitochondrial membrane permeability involved in apoptotic process (GO:1902110)	6/9	0.00118892	0.0225215	9.91004	66.7412	ATF2;BNIP3L;RHOT1;BLOC1S2;BNIP3;VDAC2
regulation of ER-associated ubiquitin-dependent protein catabolic process (GO:1903069)	6/9	0.00118892	0.0225215	9.91004	66.7412	USP14;CAV1;UBQLN1;SVIP;NFE2L2;UBQLN2
regulation of establishment or maintenance of cell polarity (GO:0032878)	9/18	0.00120106	0.0225791	4.95766	33.338	ARFGEF1;RAP1B;KANK1;SHTN1;ROCK1;ROCK2;KRIT1;TEK;CYRIB
regulation of telomerase RNA localization to Cajal body (GO:1904872)	9/18	0.00120106	0.0225791	4.95766	33.338	CCT6A;CCT2;EXOSC10;SHQ1;TCP1;NAF1;CCT8;CCT5;CCT4
regulation of cell cycle G2/M phase transition (GO:1902749)	26/85	0.00121238	0.0225822	2.18926	14.7012	CEP57;YWHAE;DYNC1I2;CETN2;CCP110;PCM1;PRKAR2B;CEP70;CEP192;CEP290;CEP76;YWHAG;CLASP1;HSP90AA1;NPM1;HAUS3;HAUS6;DYNLL1;HAUS1;NEDD1;AKAP9;ALMS1;CEP63;MAPRE1;PAFAH1B1;SDCCAG8
GPI anchor biosynthetic process (GO:0006506)	13/32	0.00121488	0.0225822	3.39409	22.7849	PGAP1;PIGN;PIGW;PIGX;DPM1;PIGB;PYURF;PIGA;PIGK;PIGM;PIGG;PIGF;PIGH
protein K63-linked deubiquitination (GO:0070536)	13/32	0.00121488	0.0225822	3.39409	22.7849	OTUD4;USP25;USP8;ZRANB1;USP16;PSMD14;ABRAXAS1;USP33;ABRAXAS2;YOD1;BRCC3;ATXN3;STAMBP
interleukin-1-mediated signaling pathway (GO:0070498)	28/94	0.00126567	0.0234385	2.10798	14.0648	PSMD10;PSMD12;PSMD14;PELI2;CUL1;IL1RAP;PSMD6;PSMD7;RPS6KA5;PSMD1;MAP3K7;SKP1;FBXW11;RIPK2;IRAK4;PSMA6;PSMA3;PSMA4;PSMC6;PSMA1;PSMA2;PSMC1;PSME4;PSMC2;PELI1;UBE2N;TAB3;TAB2
regulation of transcription initiation from RNA polymerase II promoter (GO:0060260)	21/64	0.00130488	0.0240747	2.42491	16.1054	ZNF451;MED1;PAXIP1;CBFB;LEF1;CCNC;ZNF45;MED4;PPM1D;MED17;MED7;MED23;CDK8;MED14;MED13;MED30;AGO3;SUB1;DHX36;MED31;CTNNB1
telomere maintenance via telomere lengthening (GO:0010833)	14/36	0.00132198	0.0241644	3.15712	20.9273	ANKRD28;HSP90AA1;MRE11;RFC1;PTGES3;RPA1;TERF1;PPP6C;RAD50;SHQ1;PPP6R3;GAR1;POT1;TERF2IP
positive regulation of chromosome organization (GO:2001252)	8/15	0.00132921	0.0241644	5.66489	37.5195	RAD50;MRE11;RAD21;ATRX;DHX36;LIG4;NBN;GNL3
positive regulation of telomerase RNA localization to Cajal body (GO:1904874)	8/15	0.00132921	0.0241644	5.66489	37.5195	CCT6A;CCT2;SHQ1;TCP1;NAF1;CCT8;CCT5;CCT4
tRNA 5'-end processing (GO:0099116)	8/15	0.00132921	0.0241644	5.66489	37.5195	POP5;SSB;TRMT10C;PRORP;RPP30;RPP40;RPP14;RPP38
Golgi localization (GO:0051645)	7/12	0.00135977	0.0245401	6.93826	45.7956	CDC42;ARHGAP21;UVRAG;TBCCD1;PDCD10;YWHAZ;ARCN1
positive regulation of protein localization to chromosome, telomeric region (GO:1904816)	7/12	0.00135977	0.0245401	6.93826	45.7956	CCT6A;CCT2;TCP1;CCT8;CCT5;CCT4;GNL3
transcription initiation from RNA polymerase II promoter (GO:0006367)	38/140	0.00139091	0.0250113	1.85266	12.1864	YAP1;GTF2A1;GTF2A2;CCNH;MAML1;HDAC1;GTF2B;GTF2E1;NR2C1;GTF2E2;MED17;POLR2B;E2F3;NRBF2;TAF9B;TEAD1;POLR2K;MED1;WWTR1;DR1;TBP;TAF11;GTF2H1;GTF2F2;GTF2H5;MED7;NR4A2;MED23;KAT2B;SNW1;NCOR1;TBL1XR1;TAF4B;TAF7;TAF5;MNAT1;TAF4;TAF2
mRNA catabolic process (GO:0006402)	16/44	0.00142677	0.0254715	2.83563	18.58	DDX5;PNPT1;YTHDF2;METTL3;CNOT10;LSM5;SUPV3L1;RIDA;EXOSC10;LSM6;AGO3;XRN1;PDE12;EXOSC9;METTL16;NUDT12
positive regulation of mRNA catabolic process (GO:0061014)	16/44	0.00142677	0.0254715	2.83563	18.58	PNPT1;YTHDF2;ROCK1;YTHDF3;CELF1;ROCK2;METTL3;PUM1;TOB1;METTL14;RIDA;CNOT7;DHX36;AGO2;METTL16;CNOT8
negative regulation of nucleic acid-templated transcription (GO:1903507)	103/464	0.00145585	0.0258974	1.42449	9.30502	RB1;EIF4A2;NAB1;ZBTB21;ARID4A;AHR;ELK3;RPS6KA5;RBFOX2;FBXW11;ZNF281;ZBTB38;ZNF12;ZBTB33;EID1;EID2;NIF3L1;ZNF91;PSPC1;ZNF318;KHDRBS1;SET;CTBP2;ZNF24;ATXN1;ZNF706;ALX1;SUDS3;PATZ1;SNX6;SMAD2;HSPA8;SMAD4;CBX5;MTERF3;ZBTB14;PHF10;SMURF2;XRCC5;CBX3;SETDB2;SMARCA2;GCLC;CNOT7;SNW1;COPS2;SP3;MDM2;ID4;RBAK;ZNF256;RCOR1;CDKN1B;BHLHE41;NKAP;HMGB2;ZC3H8;RSF1;CTCF;PTPRK;NIPBL;SCML2;SCML1;SUMO1;YWHAQ;NKRF;YAF2…
negative regulation of cellular amide metabolic process (GO:0034249)	26/86	0.00146411	0.0259514	2.15264	14.0492	DDX6;ROCK1;FMR1;MALSU1;MRPL13;TOB1;RTN4;FXR1;SYNCRIP;RIDA;RNF139;DHX36;PAIP2;PRNP;EIF2AK3;SAMD4A;EIF2AK2;ORMDL1;CNOT10;PUS7;CNOT7;EPRS1;NCL;CAPRIN1;CNOT8;LSM14A
regulation of cell cycle phase transition (GO:1901987)	28/95	0.00151133	0.026693	2.0764	13.4857	PSMD10;PSMD12;CDKN1B;ANAPC16;PSMD14;CUL1;UBE2D1;ANAPC10;PSMD6;CDC23;PSMD7;CDC26;CDC27;PSMD1;BUB3;SKP1;UBE2E1;PSMA6;PSMA3;PSMA4;PSMC6;PSMA1;TRIM39;PSMA2;PSMC1;PSME4;CDC16;PSMC2
production of miRNAs involved in gene silencing by miRNA (GO:0035196)	12/29	0.00154104	0.0270222	3.50097	22.6699	SMAD2;PUS10;ZC3H7A;AGO3;PRKRA;METTL3;AGO2;HNRNPA2B1;DROSHA;DICER1;PUM1;PUM2
protein K11-linked ubiquitination (GO:0070979)	12/29	0.00154104	0.0270222	3.50097	22.6699	ANAPC13;UBE2W;UBE2H;CDC23;UBE2B;CDC26;UBE2E3;UBE2D3;CDC27;CDC16;UBE2A;ANAPC10
DNA-templated transcription, elongation (GO:0006354)	22/69	0.0015463	0.0270222	2.32431	15.0427	SETD2;CCNH;NCBP2;CTR9;EAF1;ELP2;GTF2H1;RTF1;ELP4;AFF4;GTF2F2;CDC73;IWS1;GTF2H5;POLR2B;LEO1;ELOA;TCEA1;ELOC;CDK12;MNAT1;POLR2K
regulation of gene expression, epigenetic (GO:0040029)	25/82	0.00156978	0.0273362	2.17853	14.0664	DDX21;CTCF;BMI1;PPM1D;TAF1D;IFI16;TAF1B;TDG;TASOR;RBBP7;SF3B1;POLR2K;SUZ12;TBP;EED;GLMN;SMARCA5;PPHLN1;DEK;KAT2B;AEBP2;POLR1B;MTF2;POLR1F;CGGBP1
protein autoubiquitination (GO:0051865)	21/65	0.0016267	0.0282285	2.36965	15.216	RNF11;TRIM52;RNF13;UBE2B;UBE3D;CUL3;UBE2D3;RNF8;UBE3A;UBE2A;SH3RF1;RNFT1;CNOT4;RNF115;ITCH;TRIM13;MDM2;TRIM37;RNF141;OBI1;MARCHF5
protein stabilization (GO:0050821)	46/179	0.00163394	0.0282553	1.72088	11.0425	CCNH;MCM8;USP33;SEL1L;NLK;RTN4;NAPG;STK3;HSPD1;RAB21;BAG4;BAG5;BAG2;SUMO1;PDCD10;LAMP2;ZNF207;CDC37L1;GET1;CCT8;TAF9B;GOLGA7;SOX4;CCT5;TRIM44;GPIHBP1;CCT4;CCT2;MORC3;HSP90AA1;PEX19;UBE2B;CAMLG;USP9X;PTGES3;COG3;GTPBP4;CCT6A;PDCL3;CREB1;TRIM39;PRKRA;TCP1;NAA15;SUGT1;PFN2
protein targeting to membrane (GO:0006612)	26/87	0.00175954	0.0302615	2.11722	13.4289	SRP19;TRAM1;ABCD3;ARL6;ZDHHC20;CHM;ZDHHC6;SRP14;SDCBP;SSR1;SEC62;GOLGA7;SEC63;ATAD1;ATG3;PRKCI;ACBD5;PEX19;VPS37C;PEX2;VPS37A;PEX12;GDAP1;PEX13;PIKFYVE;PARD3
negative regulation of cell cycle G2/M phase transition (GO:1902750)	19/57	0.00176825	0.0302615	2.48191	15.7297	AVEN;PSMD10;USP47;PSMD12;PSMD14;CUL1;PSMA6;PSMD6;PSMA3;PSMD7;PSMA4;PSMC6;PSMA1;PSMA2;PSMC1;PSME4;PSMC2;PSMD1;SKP1
ribosomal large subunit biogenesis (GO:0042273)	19/57	0.00176825	0.0302615	2.48191	15.7297	NPM1;PAK1IP1;NIP7;MAK16;GTF3A;MALSU1;RPF2;SDAD1;WDR12;RPF1;EBNA1BP2;NSA2;MRPL1;HEATR3;BRIX1;RSL24D1;RRP15;MDN1;RPL26L1
cellular response to amino acid starvation (GO:0034198)	23/74	0.00179023	0.0304278	2.23951	14.1658	SH3GLB1;ATP6V1A;ATF2;SEH1L;MIOS;EIF2AK3;EIF2AK2;EIF2AK4;EIF2S1;MTOR;FLCN;IMPACT;RRAGA;RHEB;SESN1;LARS1;ATP6V1H;MAPK1;PRKD1;ATP6V1D;LAMTOR3;ATP6V1C1;LAMTOR5
mitotic nuclear division (GO:0140014)	23/74	0.00179023	0.0304278	2.23951	14.1658	ARHGEF10;ABRAXAS1;MIS12;BCCIP;SPICE1;ABRAXAS2;SMC3;NSL1;MZT1;RAB11A;EPS8;STAG1;SPAST;STAG2;KIF2A;ZNF207;TOGARAM1;CEP192;PIBF1;LSM14A;KPNB1;CLASP1;CLASP2
microtubule cytoskeleton organization involved in mitosis (GO:1902850)	35/128	0.00183117	0.0310173	1.87086	11.7917	DCTN6;DYNC1I2;AHCTF1;INTS13;SETD2;NUP107;SEH1L;TNKS;MIS12;BCCIP;NUP160;NSL1;CENPC;PPP1CC;XPO1;BUB3;CLASP1;CLASP2;RANBP2;NUP133;PLK2;RMDN1;DYNLL1;DYNC1LI1;CLIP1;KIF2A;TAOK1;TBCE;SBDS;MAPRE1;CENPQ;KPNB1;ITGB3BP;PAFAH1B1;NUP37
regulation of G0 to G1 transition (GO:0070316)	15/41	0.00185626	0.0312291	2.86239	18.0021	SUZ12;PCGF6;CBX5;APAF1;CBX3;EED;CDC7;BMI1;RNF2;RYBP;TFDP1;RBBP8;RBBP7;E2F6;YAF2
regulation of response to DNA damage stimulus (GO:2001020)	15/41	0.00185626	0.0312291	2.86239	18.0021	PARG;NEK4;FEM1B;FMR1;WRNIP1;FXR1;ETAA1;ING2;MYC;SMYD2;USP1;CRY1;UBE2N;UBE2V2;POLH
protein import into mitochondrial matrix (GO:0030150)	9/19	0.0019435	0.0323781	4.46163	27.8551	DNAJC19;TOMM70;GRPEL2;TOMM20L;TIMM17A;TIMM23;TIMM21;DNAJC15;TOMM20
regulation of centriole replication (GO:0046599)	9/19	0.0019435	0.0323781	4.46163	27.8551	KAT2B;NPM1;CEP295;PLK2;ALMS1;SPICE1;TRIM37;CEP76;MDM1
maturation of LSU-rRNA (GO:0000470)	11/26	0.00194412	0.0323781	3.63648	22.7023	DDX18;NSA2;MRPL1;NIFK;ZNHIT6;RPL7L1;MAK16;RPF2;WDR12;RRP15;RPF1
posttranslational protein targeting to membrane, translocation (GO:0031204)	5/7	0.00208445	0.0342554	12.3846	76.4533	SEC61A2;HSPA5;SEC61B;SEC62;SEC63
protein desumoylation (GO:0016926)	5/7	0.00208445	0.0342554	12.3846	76.4533	SENP6;SENP5;USPL1;SENP2;SENP1
protein localization to ciliary membrane (GO:1903441)	5/7	0.00208445	0.0342554	12.3846	76.4533	RABEP1;ARL13B;WDR19;RAB29;BBIP1
ribosomal large subunit export from nucleus (GO:0000055)	5/7	0.00208445	0.0342554	12.3846	76.4533	NPM1;XPO1;NMD3;NUP88;SDAD1
protein-DNA complex assembly (GO:0065004)	38/143	0.00210452	0.034471	1.7994	11.0909	PSMD10;PSMD12;PSMD14;CCNH;MCM8;CETN2;HMGB2;RSF1;SPTY2D1;ORC5;ORC4;PSMD6;PSMD7;ORC3;ORC2;PSMD1;NPM1;ATRX;SMARCA5;RPA1;GTF2H1;NAP1L1;RAD23B;GTF2H5;CUL4A;PSMA6;PSMA3;PSMA4;PSMC6;PSMA1;PSMA2;PSMC1;PSME4;PSMC2;ANP32B;MNAT1;ASF1A;CUL4B
regulation of transcription from RNA polymerase II promoter in response to hypoxia (GO:0061418)	23/75	0.00217787	0.0353491	2.19631	13.4621	PSMD10;EGLN1;PSMD12;PSMD14;EPAS1;CUL2;HIGD1A;BACH1;HIF1A;PSMA6;PSMD6;PSMA3;PSMD7;PSMA4;PSMC6;PSMA1;PSMA2;PSMC1;PSME4;PSMC2;PSMD1;ELOC;NFE2L2
response to amino acid starvation (GO:1990928)	23/75	0.00217787	0.0353491	2.19631	13.4621	SH3GLB1;ATP6V1A;ATF2;SEH1L;MIOS;EIF2AK3;EIF2AK2;EIF2AK4;EIF2S1;MTOR;FLCN;IMPACT;RRAGA;RHEB;SESN1;LARS1;ATP6V1H;MAPK1;PRKD1;ATP6V1D;LAMTOR3;ATP6V1C1;LAMTOR5
protein N-linked glycosylation via asparagine (GO:0018279)	12/30	0.0021795	0.0353491	3.30628	20.263	DPM1;LMAN1;MCFD2;FUT8;RPN2;OSTC;ALG5;MAGT1;MGAT2;STT3B;UGGT2;UBE2J1
mitochondrial respiratory chain complex I assembly (GO:0032981)	19/58	0.00222141	0.035795	2.41812	14.7738	NDUFA6;TIMMDC1;NDUFB6;NDUFA5;NDUFA12;NDUFB5;NDUFB3;NDUFB1;TIMM21;NDUFAF6;NDUFAF7;NDUFAF4;NDUFS4;NDUFAF5;TMEM126A;NDUFAF2;NDUFS1;TMEM126B;NDUFAF1
NADH dehydrogenase complex assembly (GO:0010257)	19/58	0.00222141	0.035795	2.41812	14.7738	NDUFA6;TIMMDC1;NDUFB6;NDUFA5;NDUFA12;NDUFB5;NDUFB3;NDUFB1;TIMM21;NDUFAF6;NDUFAF7;NDUFAF4;NDUFS4;NDUFAF5;TMEM126A;NDUFAF2;NDUFS1;TMEM126B;NDUFAF1
Fc-epsilon receptor signaling pathway (GO:0038095)	31/111	0.00226329	0.0360829	1.92552	11.7282	PSMD10;PSMD12;PSMD14;CUL1;BCL10;PIK3CB;PPP3CA;MAPK9;PSMD6;PPP3R1;PSMD7;PSMD1;MAPK1;MAP3K7;PAK2;SKP1;MAP2K4;MAP3K1;FBXW11;PSMA6;PSMA3;PSMA4;PSMC6;PIK3CA;PSMA1;PSMA2;PSMC1;PSME4;PSMC2;TAB3;TAB2
histone H2A acetylation (GO:0043968)	8/16	0.00226836	0.0360829	4.95648	30.1785	MORF4L1;NAA40;ING3;MEAF6;MORF4L2;ACTL6A;YEATS4;BRD8
protein localization to microtubule organizing center (GO:1905508)	8/16	0.00226836	0.0360829	4.95648	30.1785	NEDD1;PCM1;C2CD3;KIAA0753;CEP83;SNX10;CEP192;PIBF1
regulation of establishment of cell polarity (GO:2000114)	8/16	0.00226836	0.0360829	4.95648	30.1785	ARFGEF1;RAP1B;KANK1;SHTN1;ROCK1;ROCK2;KRIT1;CYRIB
mRNA destabilization (GO:0061157)	14/38	0.00241632	0.0380337	2.89367	17.4359	YTHDF2;ROCK1;YTHDF3;CELF1;ROCK2;METTL3;PUM1;RC3H2;METTL14;RIDA;PDE12;DHX36;METTL16;TARDBP
spliceosomal snRNP assembly (GO:0000387)	14/38	0.00241632	0.0380337	2.89367	17.4359	GEMIN2;DDX20;SNUPN;COIL;TGS1;CLNS1A;PRPF3;SNRPG;GEMIN5;STRAP;SNRPE;SMN1;SNRPF;SRSF10
postreplication repair (GO:0006301)	16/46	0.00242971	0.0380337	2.64627	15.9305	RFC5;RFC1;UBE2B;ZBTB1;REV1;RPA1;UBE2A;PRIMPOL;WDR33;POLD3;SPRTN;UBE2N;UBE2V2;POLI;POLK;POLH
positive regulation of transcription by RNA polymerase I (GO:0045943)	10/23	0.00243346	0.0380337	3.81381	22.9532	UTP15;NCL;HEATR1;EIF2AK3;WDR75;NOL11;PWP1;LYAR;MTOR;WDR43
positive regulation of canonical Wnt signaling pathway (GO:0090263)	35/130	0.00243366	0.0380337	1.83126	11.0212	PSMD10;KANK1;PSMD12;PSMD14;TNKS;GSKIP;XIAP;PSMD6;PSMD7;TNKS2;UBR5;PSMD1;SOX4;CSNK1G3;USP8;USP47;SMURF2;UBE2B;CAV1;ATP6AP2;PPM1A;PSMA6;PPM1B;PSMA3;ZEB2;PSMA4;PSMC6;PSMA1;TBL1XR1;PSMA2;PSMC1;PSME4;PSMC2;LGR4;CSNK1G1
cellular respiration (GO:0045333)	15/42	0.00244464	0.0380337	2.75621	16.5754	UQCRB;NDUFA5;COX15;ETFDH;ETFA;COQ10B;LYRM7;NDUFS4;ETFRF1;CYCS;ME3;MTFR1;NDUFS1;UQCRC2;SLC25A13
mitochondrial gene expression (GO:0140053)	15/42	0.00244464	0.0380337	2.75621	16.5754	MRPS28;PTCD3;RARS2;MRPS15;FASTKD2;GFM2;GATC;MRPL47;TFB2M;QRSL1;MRPL51;NOA1;TFAM;IARS2;TEFM
cell part morphogenesis (GO:0032990)	7/13	0.00251962	0.0381066	5.78154	34.5947	SUPV3L1;PNPT1;SLIRP;MFF;DNM1L;WASF1;MTM1
mitochondrial outer membrane permeabilization (GO:0097345)	7/13	0.00251962	0.0381066	5.78154	34.5947	BNIP3L;MOAP1;RHOT1;BNIP3;BLOC1S2;PMAIP1;VDAC2
positive regulation of protein acetylation (GO:1901985)	7/13	0.00251962	0.0381066	5.78154	34.5947	PRKAA1;FAM161A;CEP295;TAOK1;TERF2IP;DIP2B;RAPGEF3
protein neddylation (GO:0045116)	7/13	0.00251962	0.0381066	5.78154	34.5947	UBE2F;DCUN1D5;DCUN1D4;DCUN1D1;UBA3;RNF7;NAE1
purine ribonucleoside triphosphate metabolic process (GO:0009205)	7/13	0.00251962	0.0381066	5.78154	34.5947	OPA1;EFL1;RAB23;GNAI3;MFN1;AK3;RHOQ
regulation of protein acetylation (GO:1901983)	7/13	0.00251962	0.0381066	5.78154	34.5947	GSK3B;FAM161A;CEP295;TAOK1;TERF2IP;SIRT1;RAPGEF3
tRNA 5'-leader removal (GO:0001682)	7/13	0.00251962	0.0381066	5.78154	34.5947	POP5;SSB;PRORP;RPP30;RPP40;RPP14;RPP38
acetyl-CoA biosynthetic process (GO:0006085)	6/10	0.00254914	0.0381066	7.43208	44.3844	ACLY;PDHA1;PPCS;DLAT;PDHB;ACAT1
nuclear pore complex assembly (GO:0051292)	6/10	0.00254914	0.0381066	7.43208	44.3844	NDC1;AHCTF1;NUP107;TPR;NUP153;RTN4
positive regulation of establishment of protein localization to telomere (GO:1904851)	6/10	0.00254914	0.0381066	7.43208	44.3844	CCT6A;CCT2;TCP1;CCT8;CCT5;CCT4
production of siRNA involved in RNA interference (GO:0030422)	6/10	0.00254914	0.0381066	7.43208	44.3844	TSNAX;PRKRA;AGO2;DROSHA;DICER1;TSN
Rap protein signal transduction (GO:0032486)	6/10	0.00254914	0.0381066	7.43208	44.3844	RAP1B;RAP2C;RAP2A;PLK2;RAPGEF2;RAPGEF3
RNA polymerase II preinitiation complex assembly (GO:0051123)	6/10	0.00254914	0.0381066	7.43208	44.3844	DR1;GTF2A2;TBP;GTF2B;TAF11;TAF7
regulation of mitotic cell cycle (GO:0007346)	45/178	0.00257225	0.0383365	1.68296	10.0355	RB1;PSMD10;BTG3;PSMD12;INTS13;CDKN1B;ANAPC16;PSMD14;CUL1;UBE2D1;IQGAP1;TTL;ANAPC10;SDCBP;PSMD6;CDC23;PSMD7;CDC26;CDC27;PSMD1;BUB3;EIF4E;SKP1;RNF20;CAV2;NEK7;UBE2E1;PRKCA;SIRT1;MEIS2;THAP1;PSMA6;PSMA3;PSMA4;PSMC6;PSMA1;RPS6KB1;PSMA2;TAL1;PSMC1;PSME4;CDC16;PSMC2;MDM2;PKN2
Fc receptor signaling pathway (GO:0038093)	31/112	0.00263474	0.0391503	1.90163	11.2938	PSMD10;PSMD12;PSMD14;CUL1;BCL10;PIK3CB;PPP3CA;MAPK9;PSMD6;PPP3R1;PSMD7;PSMD1;MAPK1;MAP3K7;PAK2;SKP1;MAP2K4;MAP3K1;FBXW11;PSMA6;PSMA3;PSMA4;PSMC6;PIK3CA;PSMA1;PSMA2;PSMC1;PSME4;PSMC2;TAB3;TAB2
response to ionizing radiation (GO:0010212)	22/72	0.00282661	0.041876	2.18446	12.8199	IKBIP;PRKAA1;ANXA1;PAXIP1;XRCC4;ABRAXAS1;GADD45A;RNF8;LIG4;BRCC3;MAPK14;SIRT1;SPIDR;INIP;RNF168;COP1;IFI16;MYC;TRIM13;ATM;RAD1;TOPBP1
negative regulation of protein modification process (GO:0031400)	24/81	0.00293555	0.0433606	2.09076	12.1909	GSK3B;PPP1R15B;PRNP;WWTR1;PRKAA1;TRAF3IP1;YWHAB;PRKDC;PAQR3;CDYL;ATG14;PTPN13;SIRT1;ARPP19;CRKL;CORO1C;LRP6;IMPACT;IBTK;ENSA;PPP1R8;DNAJC10;TERF2IP;TARDBP
protein targeting to lysosome (GO:0006622)	9/20	0.00301063	0.0441901	4.05578	23.5463	HSPA8;AP3M1;ZFYVE16;GNPTAB;SNX16;NEDD4;LAMP2;GCC2;RAB7A
multivesicular body organization (GO:0036257)	12/31	0.00301842	0.0441901	3.13207	18.1755	TSG101;PDCD6IP;VPS4B;VTA1;CHMP2B;VPS37C;RAB27A;VPS37A;STAM;STAM2;RAB11A;CHMP5
peptidyl-asparagine modification (GO:0018196)	12/31	0.00301842	0.0441901	3.13207	18.1755	DPM1;LMAN1;MCFD2;FUT8;RPN2;OSTC;ALG5;MAGT1;MGAT2;STT3B;UGGT2;UBE2J1
protein phosphorylation (GO:0006468)	107/496	0.00316241	0.0461619	1.37262	7.90137	GMFB;MAML1;CCNH;RPS6KA3;TBK1;SLK;RPS6KA5;NEK1;MAP3K7;PDK1;ACVR1;CSNK1G3;PRKCI;MAP2K1;MORC3;CSNK2A1;DYRK1A;ADAM10;PRKCA;VRK1;TNNI3K;VRK2;UHMK1;ULK2;MAPKAPK5;PRKD1;ERG;SIK2;CSNK1G1;PRKDC;TNKS;STK39;PIK3R4;NLK;STK3;STK38;STK38L;MARK3;CDK17;SRPK2;SMAD2;CDK19;NEK4;PLK2;NEK7;EIF2AK3;EIF2AK2;CDC7;EIF2AK4;PTK2;SRPK1;CDK8;TBCK;CDK6;COPS2;ATM;CDK12;COPS8;BMPR1A;DYRK4;GSK3B;BMPR2;TLK2;TLK1;RIOK2;STRADB;OXSR…
pre-replicative complex assembly (GO:0036388)	20/64	0.00322411	0.0469244	2.25614	12.9437	PSMD10;PSMD12;PSMD14;MCM8;ORC5;PSMA6;ORC4;PSMD6;PSMA3;PSMD7;PSMA4;PSMC6;PSMA1;PSMA2;ORC3;PSMC1;PSME4;ORC2;PSMC2;PSMD1
transcription-coupled nucleotide-excision repair (GO:0006283)	22/73	0.00341484	0.0492713	2.1415	12.1629	RFC5;AQR;RFC1;CCNH;RPA1;GTF2H1;GTF2H5;POLD3;COPS4;CUL4A;COPS3;COPS5;POLR2B;COPS2;TCEA1;POLK;ZNF830;COPS8;MNAT1;POLR2K;HMGN1;CUL4B
regulation of transforming growth factor beta receptor signaling pathway (GO:0017015)	28/100	0.00345013	0.0492713	1.93162	10.951	ZNF451;MTMR4;SDCBP;FLCN;SPRED2;ING2;SPRED1;PEG10;SNX25;SKIL;RNF111;SNX6;SMAD2;SMAD4;SMURF2;CAV1;LEMD3;SIRT1;TGFBR1;PPM1A;ADAM17;EID2;ZEB2;SNW1;LATS2;VEPH1;STRAP;SPRY2
cell fate commitment involved in formation of primary germ layer (GO:0060795)	4/5	0.00345485	0.0492713	19.8107	112.286	CTR9;LEO1;RTF1;CDC73
mitochondrial RNA 3'-end processing (GO:0000965)	4/5	0.00345485	0.0492713	19.8107	112.286	SUPV3L1;PNPT1;TRMT10C;TRNT1
positive regulation of nucleobase-containing compound transport (GO:0032241)	4/5	0.00345485	0.0492713	19.8107	112.286	KHDRBS1;CPSF6;DHX9;NCBP2
positive regulation of RNA export from nucleus (GO:0046833)	4/5	0.00345485	0.0492713	19.8107	112.286	KHDRBS1;CPSF6;DHX9;NCBP2
RNA import into mitochondrion (GO:0035927)	4/5	0.00345485	0.0492713	19.8107	112.286	PNPT1;MRPL18;TOMM20L;TOMM20
Module Lightcoral
protein transport (GO:0015031)	79/369	9.28746e-09	2.82422e-05	0	0	2.20111	40.7086	ARF1;RAB3D;ARHGAP1;AP2A1;MIA3;AP4M1;SCAMP4;CHMP1B;CHMP1A;TMED3;TOM1;ARFIP2;TMED1;SIL1;TBC1D10A;TBC1D22B;RAB8A;TBC1D10B;TMED4;YWHAH;TANGO6;ATP6V0B;SEC13;TMED9;COG7;ATP6AP1;ARRDC1;COPZ2;AP3B1;SCAMP3;COPZ1;SCAMP2;DNM2;RCN3;RAB34;SCG5;ATP6V1B2;MYH9;PREB;ATP6V0D1;ATP6V0C;ARF5;NAPA;RAMP2;COPA;NECAB3;RAB5C;LMAN2L;LRP1;RAB1B;LTBP2;VPS26B;SNX33;HDAC6;STX10;ARFRP1;GGA1;GGA3;RAB24;TBC1D13;STX5;STX4;ATP6V0E2…
endoplasmic reticulum to Golgi vesicle-mediated transport (GO:0006888)	48/185	1.68554e-08	2.82422e-05	0	0	2.81538	50.3914	NAPA;DCTN5;COPA;LMAN2L;DCTN2;KDELR1;PEF1;DCTN1;RAB1B;DCTN3;TEX261;MIA3;ACTR1A;CAPZB;LMAN2;TMED3;STX5;TMED1;YKT6;TMED4;BCAP31;TRAPPC3;SEC13;TMED9;COG7;TRAPPC2L;TRAPPC1;COG4;TRAPPC5;GBF1;COPZ2;NRBP1;ARFGAP1;BET1L;COPZ1;YIF1A;ARFGAP2;YIF1B;TRAPPC6A;TMEM115;GORASP1;RANGRF;PREB;HYOU1;COPG1;SEC24C;COPE;ERGIC1
intracellular protein transport (GO:0006886)	73/336	1.77512e-08	2.82422e-05	0	0	2.23999	39.9767	IPO11;ARF1;NXT1;PPP1R10;AP2A1;IPO4;AP4M1;EIF4ENIF1;XPO6;TMED3;AKT1;ARFIP2;HOMER3;TMED1;CCHCR1;SIL1;TBC1D10A;TBC1D22B;TBC1D10B;TMED4;YWHAH;NUP214;SEC13;TMED9;COG7;COPZ2;TSC2;AP3B1;NUTF2;BCS1L;COPZ1;CLIP3;CDC37;SCG5;PREB;VPS28;ARF5;NAPA;RTN2;POM121;COPA;RAB5C;RAB1B;RPL11;LTBP2;VPS26B;HDAC6;STX10;ARFRP1;GGA1;GGA3;RAB24;TBC1D13;STX5;STX4;TBC1D17;SNX8;CTSA;ACD;RANBP3;SURF4;STAT3;AP3D1;XPO7;EHD1;MYO1C;…
cellular protein metabolic process (GO:0044267)	84/417	5.87945e-08	5.67353e-05	0	0	2.0379	33.9294	RPL30;RPL3;MRPS16;PRKCSH;MRPS12;ARAF;MIA3;MRPL37;NAGPA;LOXL2;MRPL41;RPS4X;RPS17;LGALS1;FDXR;QSOX1;TIMP1;CCN1;MEN1;PSENEN;IGFBP5;IGFBP4;RPS8;RPL23;IGFBP2;DHPS;SHISA5;RABGGTA;MRPS5;CKAP4;EEF1A1;VCAN;CDC34;MMP15;FDX2;MXRA8;RPL24;VWA1;RPL27;MFGE8;MRRF;B4GALT7;HM13;RPN1;RPL11;IGHMBP2;HTRA2;FURIN;RRBP1;LTBP1;MRPL10;FSTL3;MRPL55;CST3;NCSTN;ABL1;TMEM208;RIPK1;ST3GAL1;MBTPS1;RPL41;HARS1;ICMT;GOLM1;WFS1;LA…
protein targeting (GO:0006605)	36/125	5.94335e-08	5.67353e-05	0	0	3.24146	53.9327	TOMM40;ZFAND2B;RPL11;TIMM13;ZDHHC24;ZDHHC7;LTBP2;ZDHHC4;AP4M1;SEC61A1;ZDHHC18;PITRM1;TIMM17B;TSPO;MFN2;HOMER3;HACL1;FBXO7;BCAP31;PEX16;FIS1;ICMT;AIP;TOMM34;ZDHHC12;TIMM44;TIMM22;VPS37B;YIF1B;MYO1C;CDC37;GIPC1;PEX6;TAOK2;SRPRA;TOMM7
retrograde vesicle-mediated transport, Golgi to endoplasmic reticulum (GO:0006890)	28/85	7.67002e-08	6.09446e-05	0	0	3.92938	64.3765	NAPA;COPA;KDELR1;RAB1B;HTT;KLC1;KLC2;LMAN2;TMED3;BNIP1;SCYL1;TMED9;COG7;COG4;GBF1;SURF4;COPZ2;KIF22;ARFGAP1;COPZ1;ARFGAP2;RER1;TMEM115;COPG1;PLPP3;ARF5;ERGIC1;COPE
IRE1-mediated unfolded protein response (GO:0036498)	21/53	8.93803e-08	6.09446e-05	0	0	5.24024	85.0511	KLHDC3;ZBTB17;ACADVL;GSK3A;CUL7;DCTN1;SHC1;WFS1;SYVN1;ARFGAP1;ADD1;YIF1A;MYDGF;TATDN2;LMNA;SRPRA;PREB;HYOU1;ATP6V0D1;TLN1;EXTL3
regulation of autophagy (GO:0010506)	54/231	1.03206e-07	6.10977e-05	0	0	2.45268	39.4551	GSK3A;PRKAG1;KEAP1;HSPB1;CAPNS1;KAT5;MLST8;AKT1;KAT8;GPR137;PIP4K2C;CAPN1;PRKACA;RAB8A;SREBF1;ATP6V0B;DAPK3;TICAM1;ATG13;PRKAB1;SIRT2;SREBF2;DCN;EEF1A1;HAX1;CPTP;ATP6V1B2;ATP6V0D1;DEPDC5;ATP6V0C;GAPDH;USP10;NPRL2;HTRA2;PIK3R2;VPS26B;WDR24;HDAC6;DHRSX;ATG101;ORMDL3;ABL1;ATP6V0E2;ATP6V0A1;CTSA;KDM4A;BAD;STAT3;KLHL22;CDK5;ATP13A2;LAMTOR1;LAMTOR4;EIF4G1
supramolecular fiber organization (GO:0097435)	73/351	1.15206e-07	6.10977e-05	0	0	2.11731	33.8273	COL18A1;HIP1;COL12A1;INPPL1;PLOD3;CIB1;PLOD1;TRIOBP;LOXL2;PPP1R9B;EFEMP2;COL10A1;RAC3;EMILIN1;RAC1;COLGALT1;PSENEN;TPM4;TPM1;P3H1;RHOC;HSPG2;RHOA;CLIP3;GREM1;CLIP2;BIN3;COL2A1;COL4A2;COL4A1;COL6A2;PXDN;COL6A1;COL8A2;COL6A3;ALDOA;MFGE8;PPIB;B4GALT7;DBN1;PLEC;CD151;TUBGCP2;DCTN1;LTBP2;FURIN;LTBP3;CORO1B;FBLN5;RHOBTB2;CST3;GGA1;NCSTN;GGA3;UBC;SERPINH1;RIPK1;PLK3;MARCKSL1;GSN;LUM;SIAH2;COL1A1;MAD2L2;…
mitochondrion organization (GO:0007005)	44/175	1.74371e-07	8.18449e-05	0	0	2.69497	41.9394	ALAS1;TOMM40;TIMM13;MIEF2;MTFR1L;PLD6;HSD17B10;PITRM1;MSTO1;AIFM2;LONP1;TIMM17B;TSPO;MFN2;FBXO7;ESRRA;BCAP31;FIS1;CLUH;MTX1;AIP;TOMM34;MUL1;CHCHD10;TIMM44;TIMM22;ATAD3B;BCS1L;POLRMT;ATAD3A;ATP5F1D;DNM1;HCFC1;PISD;HIGD2A;DNM2;SIRT3;HAX1;WDR81;TMEM11;DNAJA3;TOMM7;BAX;BCL2L1
cellular protein modification process (GO:0006464)	168/1025	1.88622e-07	8.18449e-05	0	0	1.59833	24.7478	MPI;ARAF;KEAP1;DCAF5;LOXL2;NAA80;PSMD8;RPS6KA4;STK10;LGALS1;PPP2R1A;PSMD2;PSMD3;MACROD1;AKT1;PRKACA;CCN1;SBF1;FBXO7;PDK2;MEN1;JMJD4;FBXW5;COG7;IGFBP5;IGFBP4;FBXO17;FBXW9;DAPK3;PRKCD;SHISA5;ALG3;P3H1;CSNK1D;ALG1;PRKAB1;NRBP1;CDC25B;CTDNEP1;CDC34;MAPKAPK2;MXRA8;PHPT1;TRIB2;CUL7;PSMD13;RPN1;COPS7B;PRKCZ;LTBP1;PORCN;IRAK1;ABL1;ATG7;ST3GAL1;MARK2;CDK18;ICMT;WFS1;NEK6;PMM2;TMEM132A;KLHL21;KLHL22;BTBD6;…
post-translational protein modification (GO:0043687)	70/345	5.52703e-07	0.000219838	0	0	2.04996	29.5368	PRKCSH;KEAP1;MIA3;DCAF5;DDA1;PSMD8;LGALS1;PSMD2;PSMD3;WDR5;QSOX1;TIMP1;CCN1;FBXO7;RAB8A;MEN1;FBXW5;IGFBP5;IGFBP4;FBXO17;FBXW9;SHISA5;COMMD1;RABGGTA;LRRC41;SUMF2;CKAP4;VCAN;MXRA8;VWA1;MFGE8;CUL7;PSMD13;GPS1;RAB1B;COPS7B;LTBP1;PSMA7;FSTL3;CST3;PSMB6;PSMB5;PSMB3;RBBP5;DCAF11;MBTPS1;ICMT;FEM1A;GOLM1;WFS1;LAMB2;FBXL19;TMEM132A;KLHL21;KLHL22;FBXL15;BTBD6;FBXL12;SPSB3;BMP4;SPSB2;PSMC3;PSMC4;STT3A;ASB6;N…
gluconeogenesis (GO:0006094)	17/41	6.99053e-07	0.00025666	0	0	5.64851	80.0594	SLC25A1;GPI;CRTC2;TPI1;GOT1;PGAM1;ENO1;ENO2;PC;ALDOC;SLC25A10;SLC37A4;ALDOA;GAPDH;SLC25A11;PCK2;ATF4
collagen fibril organization (GO:0030199)	27/89	8.42211e-07	0.000287134	0	0	3.48092	48.6885	COL18A1;CD151;COL12A1;PLOD3;PLOD1;LOXL2;SERPINH1;COL10A1;COLGALT1;LUM;P3H1;GREM1;COL1A1;COL3A1;COL2A1;BMP1;COL1A2;COL4A2;COL4A1;COL6A2;COL6A1;PXDN;COL8A2;COL6A3;P4HB;PPIB;PLEC
glucose metabolic process (GO:0006006)	21/62	1.90476e-06	0.000606095	0	0	4.08787	53.842	SLC25A1;GPI;CRTC2;TPI1;GOT1;DCXR;GAA;PGAM1;BRAT1;LRP5;ENO1;ENO2;PC;ALDOC;SLC25A10;SLC37A4;ALDOA;GAPDH;SLC25A11;ATF4;PCK2
hexose biosynthetic process (GO:0019319)	17/44	2.27582e-06	0.000653716	0	0	5.02005	65.2264	SLC25A1;GPI;CRTC2;TPI1;GOT1;PGAM1;ENO1;ENO2;PC;ALDOC;SLC25A10;SLC37A4;ALDOA;GAPDH;SLC25A11;PCK2;ATF4
regulation of establishment of planar polarity (GO:0090175)	26/88	2.32834e-06	0.000653716	0	0	3.35048	43.457	PSMD13;AP2A1;AP2A2;PSMA7;PSMD8;PSMB6;PARD6A;PSMB5;PSMB3;PSMD2;PSMD3;DVL1;AP2S1;DVL2;DVL3;RAC1;AP2M1;FZD2;AP2B1;RHOA;VANGL1;SAPCD2;PSMC3;PSMC4;ROR2;PFN1
extracellular matrix organization (GO:0030198)	61/300	2.68637e-06	0.000672033	0	0	2.05121	26.3115	COL18A1;SPARC;COL12A1;PLOD3;PLOD1;LOXL2;ADAMTS5;CAPNS1;CREB3L1;BSG;DAG1;COL10A1;QSOX1;TIMP1;CAPN1;ADAMTS9;COLGALT1;POSTN;ITGA3;BGN;P3H1;HSPG2;DCN;GREM1;MMP14;VCAN;COL2A1;ADAM15;COL4A2;MMP15;COL4A1;COL6A2;MMP17;PXDN;COL6A1;COL8A2;COL6A3;PPIB;PLEC;CD151;LAMA2;CAPG;FURIN;NID1;NID2;THBS1;FBLN5;SERPINH1;JAM2;GSN;LAMB2;LUM;COL1A1;COL3A1;COL1A2;BMP1;ITGA11;MFAP2;P4HB;AGRN;FBN1
canonical glycolysis (GO:0061621)	12/24	2.81598e-06	0.000672033	0	0	7.96187	101.754	GPI;PFKL;TPI1;PKM;PGAM1;ALDOC;ENO1;ENO2;ALDOA;GAPDH;PFKP;HK1
glucose catabolic process to pyruvate (GO:0061718)	12/24	2.81598e-06	0.000672033	0	0	7.96187	101.754	GPI;PFKL;TPI1;PKM;PGAM1;ALDOC;ENO1;ENO2;ALDOA;GAPDH;PFKP;HK1
gene expression (GO:0010467)	69/356	3.64648e-06	0.000828794	0	0	1.93397	24.2167	RPL30;RPL3;MRPS16;NXT1;MRPS12;ADAR;MRPL37;SMG7;SMG5;SMG6;MRPL41;RPS4X;ALKBH5;RPS17;NUP214;UPF1;SEC13;RPS8;RPL23;DHPS;DDX54;THOC3;TFIP11;MRPS5;THOC6;EEF1A1;DDX39A;RPL24;RPL27;NUP98;MRRF;POM121;DHX8;RPL11;IGHMBP2;RRBP1;AAAS;MRPL10;LMF2;DEDD2;MRPL55;RBM15B;POLR2A;U2AF2;POLR2C;POLR2E;DHX38;POLR2G;POLR2J;CPSF4;HARS1;RPL41;CHTOP;CPSF1;ALYREF;MRPL28;RPL35A;RPL23A;MRPL23;MRPL24;XAB2;PPP5C;SNRNP40;TSPAN14…
Wnt signaling pathway, planar cell polarity pathway (GO:0060071)	25/85	3.96321e-06	0.000859837	0	0	3.32788	41.3937	PSMD13;AP2A1;AP2A2;PSMA7;PSMD8;PSMB6;PARD6A;PSMB5;PSMB3;PSMD2;PSMD3;DVL1;AP2S1;DVL2;DVL3;RAC1;AP2M1;FZD2;AP2B1;RHOA;VANGL1;PSMC3;PSMC4;ROR2;PFN1
glycolytic process through glucose-6-phosphate (GO:0061620)	12/25	4.86256e-06	0.00100909	0	0	7.349	89.9073	GPI;PFKL;TPI1;PKM;PGAM1;ALDOC;ENO1;ENO2;ALDOA;GAPDH;PFKP;HK1
glycosaminoglycan biosynthetic process (GO:0006024)	27/97	5.2702e-06	0.00101086	0	0	3.08171	37.4534	B4GALT2;B4GALT3;CHPF;SDC4;SDC3;XYLT2;CHST12;DSEL;CHST14;ST3GAL1;CHST6;CHPF2;B3GAT3;LUM;BGN;B3GALT6;HSPG2;DCN;VCAN;B4GAT1;OGN;CSPG4;AGRN;FMOD;B4GALT7;CHST5;CHST3
cellular response to oxidative stress (GO:0034599)	32/125	5.29469e-06	0.00101086	0	0	2.75175	33.4305	TMEM161A;GSTP1;PXN;KEAP1;NUDT2;HTRA2;AGAP3;CAMKK2;PRDX5;SESN2;LONP1;ABL1;AKT1;STX4;PDK2;MAPK3;PDGFRA;G6PD;GPX1;BRF2;TXNRD2;PRKCD;TPM1;PYCR1;CYBA;PYCR2;SIRT2;CCS;ATP13A2;HSPA1B;ATF4;HSPA1A
mitochondrial transport (GO:0006839)	19/56	5.66304e-06	0.0010396	0	0	4.09563	49.4815	BCAP31;STARD3;FIS1;TOMM40;BAD;AIP;TOMM34;TIMM13;TIMM22;TIMM44;BCS1L;PITRM1;TOMM7;TIMM17B;TSPO;MFN2;BAK1;FBXO7;BCL2L1
neutrophil mediated immunity (GO:0002446)	87/488	7.39897e-06	0.00126627	0	0	1.74835	20.6553	GPI;PYGB;GHDC;TMEM179B;RAB3D;LPCAT1;SLC2A3;APEH;AP2A2;PYCARD;STK10;PSMD2;PSMD3;TOM1;CPNE1;QSOX1;RAC1;CAPN1;OSTF1;CTSD;ARSA;DBNL;DGAT1;PGAM1;GAA;PRKCD;NDUFC2;CYBA;MIF;ATAD3B;RHOA;CKAP4;SERPINB6;APRT;EEF1A1;PKM;DNAJC5;TMBIM1;PPIE;ALDOC;ALDOA;ATP6V0C;ARL8A;DNASE1L1;GRN;VCP;RAB5C;PSMD13;GSTP1;UBR4;MOSPD2;A1BG;AGPAT2;CST3;NCSTN;CYB5R3;RAP1A;COMMD9;DPP7;RAB24;NEU1;ORMDL3;MLEC;ATG7;HMOX2;AP1M1;ATP6V0A1;…
neutrophil degranulation (GO:0043312)	86/481	7.42836e-06	0.00126627	0	0	1.7543	20.7186	GPI;PYGB;GHDC;TMEM179B;RAB3D;LPCAT1;SLC2A3;APEH;AP2A2;PYCARD;STK10;PSMD2;PSMD3;TOM1;CPNE1;QSOX1;RAC1;CAPN1;OSTF1;CTSD;ARSA;DBNL;DGAT1;PGAM1;GAA;PRKCD;NDUFC2;CYBA;MIF;ATAD3B;RHOA;CKAP4;SERPINB6;APRT;EEF1A1;PKM;DNAJC5;TMBIM1;PPIE;ALDOC;ALDOA;ATP6V0C;ARL8A;DNASE1L1;GRN;VCP;RAB5C;PSMD13;GSTP1;UBR4;MOSPD2;A1BG;AGPAT2;CST3;NCSTN;CYB5R3;RAP1A;COMMD9;DPP7;RAB24;NEU1;ORMDL3;MLEC;ATG7;HMOX2;AP1M1;ATP6V0A1;…
positive regulation of viral transcription (GO:0050434)	12/26	8.10938e-06	0.00133469	0	0	6.82369	79.9906	CDK9;CTDP1;POLR2A;POLR2C;POLR2E;NELFB;POLR2G;NELFA;NELFCD;GTF2F1;SUPT5H;POLR2J
positive regulation of viral process (GO:0048524)	20/63	1.01834e-05	0.00158766	0	0	3.71004	42.646	CTDP1;VPS4A;ADAR;RAD23A;GTF2F1;SUPT5H;TARBP2;CDK9;POLR2A;POLR2C;KPNA6;TYRO3;POLR2E;PPIE;NELFB;POLR2G;NELFA;NELFCD;PABPC1;POLR2J
neutrophil activation involved in immune response (GO:0002283)	86/485	1.03116e-05	0.00158766	0	0	1.73631	19.9368	GPI;PYGB;GHDC;TMEM179B;RAB3D;LPCAT1;SLC2A3;APEH;AP2A2;PYCARD;STK10;PSMD2;PSMD3;TOM1;CPNE1;QSOX1;RAC1;CAPN1;OSTF1;CTSD;ARSA;DBNL;DGAT1;PGAM1;GAA;PRKCD;NDUFC2;CYBA;MIF;ATAD3B;RHOA;CKAP4;SERPINB6;APRT;EEF1A1;PKM;DNAJC5;TMBIM1;PPIE;ALDOC;ALDOA;ATP6V0C;ARL8A;DNASE1L1;GRN;VCP;RAB5C;PSMD13;GSTP1;UBR4;MOSPD2;A1BG;AGPAT2;CST3;NCSTN;CYB5R3;RAP1A;COMMD9;DPP7;RAB24;NEU1;ORMDL3;MLEC;ATG7;HMOX2;AP1M1;ATP6V0A1;…
regulation of autophagy of mitochondrion (GO:1903146)	10/19	1.08488e-05	0.00161817	0	0	8.84008	101.055	SREBF1;GSK3A;HAX1;HTRA2;HTT;ATP13A2;FBXO7;HDAC6;SREBF2;CAMKK2
regulation of macroautophagy (GO:0016241)	29/112	1.13368e-05	0.00163971	0	0	2.79202	31.794	PRKAG1;VPS26B;HDAC6;CLN3;CAPNS1;ATG101;SESN2;MLST8;AKT1;QSOX1;CAPN1;IKBKG;PRKACA;ATP6V0E2;ATP6V0A1;ATP6V0B;TSC2;SUPT5H;ATG13;PRKAB1;DCN;CDK5;ATP6V1B2;ATP13A2;LAMTOR1;ATP6V0D1;LAMTOR4;ATP6V0C;GAPDH
cellular macromolecule biosynthetic process (GO:0034645)	61/314	1.21193e-05	0.00169841	0	0	1.93615	21.9186	RPL30;RPL3;MRPS16;ALAS1;MCM7;MRPS12;MRPL37;PTMS;MRPL41;EEF1B2;RPS4X;RPS17;KAT5;TOP1MT;POLE;UPF1;RPS8;RFC2;RPL23;TOP3A;DHPS;GTPBP2;GTPBP1;MRPS5;EEF1A1;GRWD1;RPL24;RPL27;MRRF;MCM2;RPL11;IGHMBP2;RRBP1;MRPL10;MRPL55;RECQL4;POLR2A;POLD1;POLR2C;POLD2;POLR2E;POLR2G;ATRIP;POLR2J;EEFSEC;HARS1;RPL41;MRPL28;RPA2;RPL35A;RPL23A;INHBA;MRPL23;MRPL24;XAB2;POLA2;PPP5C;RPS21;EIF4G1;NFKBIB;RAD9A
proteasome-mediated ubiquitin-dependent protein catabolic process (GO:0043161)	62/321	1.24543e-05	0.00169841	0	0	1.92253	21.712	GSK3A;ZFAND2B;AUP1;PSMD8;MAEA;KAT5;PSMD2;PSMD3;FBXW5;FBXO17;DNAJB12;KCTD2;RAD23A;KCTD5;SIRT2;RNF126;CDC34;MAN1B1;RNF121;ANAPC2;VCP;ANAPC15;PSMD13;AGAP3;UBE2J2;PSMA7;USP19;PSMB6;DNAJB2;RMND5B;PSMB5;SHARPIN;RNF216;OS9;PSMB3;UBC;ZSWIM8;DCAF11;FEM1A;RHBDD2;WFS1;SIAH2;AMFR;FBXL19;SGTA;SYVN1;TMUB1;KLHL22;FBXL15;PML;TMUB2;FBXL12;SPSB3;SPSB2;NSFL1C;NPLOC4;PSMC3;PSMC4;UBE2S;STUB1;RNF185;FBXL6
regulation of extrinsic apoptotic signaling pathway (GO:2001236)	20/64	1.32637e-05	0.00175854	0	0	3.62552	40.7163	TNFRSF12A;SRC;TRADD;GSTP1;SIAH2;HTT;TRAF2;THBS1;RELA;PML;DEDD2;PYCARD;BCL2L12;BMP4;HYAL2;MADD;RIPK1;STX4;LTBR;FGFR1
regulation of cell cycle (GO:0051726)	58/296	1.50699e-05	0.00194401	0	0	1.95594	21.7165	RRP8;PPP1R9B;RASSF1;MAEA;CHMP1A;PRKACA;HRAS;MEN1;RPL23;DAPK3;TSC2;RAD23A;MIF;SND1;SIRT2;RNF40;HCFC1;RNF167;BIN1;MADD;RARA;TTLL12;PPP1R15A;TP53I13;PRCC;HTRA2;THBS1;TBRG4;RBBP4;PES1;ZNF703;ABL1;MFN2;E4F1;APBB1;CDKN2D;GADD45GIP1;ZBTB17;CDK11A;NEK6;GBF1;STAT3;DAB2IP;INHBA;PML;FBXL12;BMP4;CDK9;BOP1;NR4A1;FAP;MYBBP1A;CDK5;CDK4;TAF6;NF2;BAP1;FBXL6
regulation of viral transcription (GO:0046782)	15/41	1.9391e-05	0.00237321	0	0	4.59595	49.8693	TRIM62;CTDP1;GTF2F1;SUPT5H;TARBP2;CDK9;POLR2A;POLR2C;POLR2E;NELFB;POLR2G;NELFA;NELFCD;POLR2J;TRIM11
regulation of microtubule nucleation (GO:0010968)	7/10	1.93914e-05	0.00237321	0	0	18.5455	201.231	MECP2;DCTN1;RANGRF;EML2;GIT1;HSPA1B;HSPA1A
response to endoplasmic reticulum stress (GO:0034976)	28/110	2.24398e-05	0.0026452	0	0	2.72754	29.1974	PPP1R15A;VCP;FICD;PIK3R2;THBS1;THBS4;USP19;OS9;DDRGK1;CREB3L1;BAK1;UBXN6;PDIA3;BCAP31;MBTPS1;WFS1;DNAJB12;DAB2IP;SYVN1;TRAF2;RCN3;TMEM259;BAX;HYOU1;P4HB;RNF185;MBTPS2;ATF4
mRNA processing (GO:0006397)	58/300	2.27222e-05	0.0026452	0	0	1.92317	20.5629	AKAP8L;WDR83;DDX41;PRPF19;PQBP1;EFTUD2;SART1;ALKBH5;RAVER1;PRKACA;CMTR1;CTNNBL1;SRRM2;RBM14;PRPF40B;THOC3;TFIP11;GTF2F1;THOC6;DDX39A;PRPF6;CD2BP2;PPIE;PABPC1;AURKAIP1;CACTIN;SNRPA;SF1;SF3B5;SF3B3;DHX8;PRCC;ESS2;TBRG4;RBM15B;POLR2A;U2AF2;PCBP1;POLR2C;ZMAT5;POLR2E;DHX38;POLR2G;RALY;POLR2J;RBM10;CPSF4;CHTOP;CPSF1;GPKOW;ALYREF;SUPT5H;GTF2H4;XAB2;LSM7;SNRNP40;ERCC2;PRPF31
cellular protein localization (GO:0034613)	62/329	2.72413e-05	0.00309578	0	0	1.86407	19.5928	ARF1;PIGU;AP2A1;PRPF19;WDR45;AP4M1;TMED3;ARFIP2;CEP250;TMED1;SIL1;TBC1D10A;TBC1D22B;TBC1D10B;TMED4;YWHAH;SEC13;TMED9;COG7;ATG9A;COPZ2;AP3B1;WIPI2;ATG13;COPZ1;PACS2;HGS;SCG5;ARF5;NAPA;COPA;RAB5C;RAB1B;VPS26B;TM9SF4;CORO1B;FBLN5;HDAC6;STX10;ARFRP1;GGA1;GGA3;RAB24;TBC1D13;FLNA;MFN2;STX5;STX4;TBC1D17;SNX8;CTSA;ACD;AP3D1;HPS6;EHD1;TM9SF1;SNX17;ABHD17A;SGSM3;SNX15;IFT27;LAMTOR1
organelle organization (GO:0006996)	75/420	2.9058e-05	0.00322544	0	0	1.74776	18.2575	ALAS1;MIA3;AUP1;SEC61A1;CAPZB;ZMYM3;MDK;CHMP1B;CHMP1A;LONP1;TMED3;TMED1;TMED4;VPS18;TMED9;CLUH;COG7;COG4;TPM1;CSNK1D;POLRMT;BCS1L;ATAD3B;ATAD3A;GEM;HCFC1;SIRT3;BSCL2;HAX1;WDR81;BIN1;PALLD;RAB34;GORASP1;PEX6;CHMP6;CHMP7;PI4K2A;CUL7;LMAN2L;VPS4A;HTT;MIEF2;THY1;HSD17B10;FGD1;STRIP1;MSTO1;LMAN2;PACSIN2;BNIP1;PACSIN3;STX4;ESRRA;PEX16;SPRYD3;MTX1;ODF2;SURF4;GBF1;MICAL3;CHCHD10;HPS6;PEX10;CDC42BPB;MCOLN…
glycolytic process (GO:0006096)	12/29	3.15727e-05	0.00342492	0	0	5.61856	58.2263	GPI;LDHA;PFKL;TPI1;PKM;PGAM1;ALDOC;ENO1;ENO2;ALDOA;GAPDH;HK1
ubiquitin-dependent ERAD pathway (GO:0030433)	21/73	3.32115e-05	0.00352263	0	0	3.22113	33.2182	VCP;RHBDD2;WFS1;AMFR;FBXO17;EDEM2;SGTA;DNAJB12;SYVN1;TMUB1;AUP1;UBE2J2;USP19;TMUB2;DNAJB2;NPLOC4;OS9;STUB1;MAN1B1;RNF185;RNF121
proteasomal protein catabolic process (GO:0010498)	43/205	3.51604e-05	0.00364827	0	0	2.12503	21.7934	VCP;GSK3A;PSMD13;ZFAND2B;AGAP3;PRPF19;PSMA7;PSMD8;PSMB6;RMND5B;PSMB5;MAEA;SHARPIN;KAT5;RNF216;PSMB3;PSMD2;PSMD3;ZSWIM8;DCAF11;UBXN6;FBXW5;SIAH2;FBXL19;SYVN1;DNAJB12;KLHL22;KCTD2;RAD23A;KCTD5;SIRT2;PML;RNF41;SPSB3;RCN3;SPSB2;NSFL1C;RNF126;CDC34;PSMC3;PSMC4;STUB1;RNF185
DNA repair (GO:0006281)	57/298	3.65365e-05	0.0037104	0	0	1.8971	19.383	H2AX;FBH1;MPG;NUDT1;CIB1;BABAM1;BABAM2;ALKBH5;KAT5;TRIM28;POLE;FAAP100;MEN1;PIAS4;UPF1;PARP3;RFC2;NSMCE1;LIG3;RAD23A;COMMD1;REXO4;RAD51D;ADPRS;VCP;TEX264;PNKP;IGHMBP2;FAAP20;RECQL4;POLD4;POLD1;UBC;POLD2;ABL1;ASCC2;APBB1;ATRIP;MUTYH;CDKN2D;KDM4A;CENPX;MGMT;INTS3;FANCA;APEX2;RPA2;GTF2H4;MAD2L2;PPP5C;RFWD3;ERCC1;ERCC2;PWWP3A;NABP2;BAP1;RAD9A
establishment of protein localization to mitochondrion (GO:0072655)	16/48	3.93541e-05	0.00391327	0	0	3.9836	40.4053	BCAP31;FIS1;TOMM40;TIMM13;AIP;TOMM34;TIMM22;TIMM44;HK1;PITRM1;TOMM7;AKT1;MFN2;TIMM17B;TSPO;FBXO7
ubiquitin-dependent protein catabolic process (GO:0006511)	65/354	4.06215e-05	0.00395687	0	0	1.80572	18.258	GSK3A;ZFAND2B;KEAP1;PTPN23;PSMD8;MAEA;KAT5;PSMD2;PSMD3;WDR91;FBXO7;FBXW5;ARRDC1;KCTD2;RAD23A;VPS37B;KCTD5;TRPC4AP;SIRT2;RNF40;RNF167;RNF126;CDC34;WDR81;UBE2R2;SQSTM1;VPS28;ANAPC2;VCP;ANAPC15;PSMD13;VPS4A;UBR4;AGAP3;PSMA7;PSMB6;RMND5B;PSMB5;SHARPIN;RNF216;OS9;PSMB3;ZSWIM8;MVB12A;DCAF11;UBQLN4;FEM1A;SIAH2;AMFR;FBXL19;ADRM1;SYVN1;KLHL22;PML;SPSB3;SPSB2;NSFL1C;NPLOC4;PSMC3;PSMC4;UBE2S;TOLLIP;UBA1;STU…
regulation of protein catabolic process (GO:0042176)	26/102	4.22937e-05	0.00403735	0	0	2.73113	27.5048	NDUFA13;VCP;GSK3A;SF3B3;ODC1;AGAP2;SNX12;FURIN;OAZ1;WDR91;FLNA;STX5;ATG7;CTSA;AXIN1;DAB2IP;SIRT2;RNF41;EEF1A1;MAD2L2;HGS;PIN1;ATP13A2;TMEM9;CHMP6;VPS28
DNA-templated transcription, elongation (GO:0006354)	20/69	4.50364e-05	0.0042081	0	0	3.25465	32.5726	CTDP1;ELOF1;ELL;ADRM1;GTF2F1;SUPT5H;SUPT6H;GTF2H4;CDK9;POLR2A;POLR2C;ERCC2;POLR2E;TCEA2;PAF1;NELFB;POLR2G;NELFA;NELFCD;POLR2J
macroautophagy (GO:0016236)	29/120	4.58456e-05	0.0042081	0	0	2.54542	25.4293	ILRUN;VCP;TOMM40;SRC;MTMR14;VPS4A;PRKAG1;AMBRA1;CLN3;MAP1LC3B;MAP1LC3A;ATG101;MVB12A;MFN2;ATG7;VPS39;UBXN6;GABARAPL2;VPS37B;WIPI2;ATG13;PRKAB1;HGS;TOMM7;ATG4B;ATP13A2;CHMP6;SQSTM1;VPS28
regulation of protein localization to plasma membrane (GO:1903076)	22/80	4.67525e-05	0.00421037	0	0	3.02576	30.1688	LRRC15;LRP1;ITGA3;PDPK1;VPS4A;ZDHHC5;CIB1;ZDHHC7;ZDHHC8;CLIP3;CLN3;MMP14;CNPY4;CDK5;TMBIM1;AKT1;RANGRF;STX4;SQSTM1;AP2M1;EPHA2;BCL2L1
negative regulation of intrinsic apoptotic signaling pathway (GO:2001243)	19/64	4.81905e-05	0.00425951	0	0	3.366	33.4592	CDKN2D;NDUFA13;TMEM161A;SRC;SYVN1;HSPB1;HTRA2;ENO1;NOC2L;CCAR2;CREB3;SFRP2;MAPK7;CREB3L1;AKT1;ACKR3;HYOU1;BCL2L1;HSPA1A
regulation of cellular component organization (GO:0051128)	32/139	5.30981e-05	0.00460795	0	0	2.38982	23.5238	OGFR;RAB5C;HIP1;LTBP4;SNX12;ALKBH4;RAP1A;NCLN;ABL1;PACSIN2;AP2S1;PACSIN3;ARHGEF11;PTPN1;CDK11A;SPHK1;SETD1A;DAB2IP;TSC2;TRAF2;ATAD3A;ARFGAP1;HCFC1;MAD2L2;SNX17;TAOK2;AGTR1;RAPGEF1;LAMTOR1;ATF5;BAP1;BCAR1
ERAD pathway (GO:0036503)	23/87	6.24115e-05	0.00531947	0	0	2.86706	27.7582	VCP;RHBDD2;WFS1;AMFR;FBXO17;SGTA;DNAJB12;SYVN1;TMUB1;AUP1;UBE2J2;USP19;TMUB2;RCN3;DNAJB2;NPLOC4;OS9;STUB1;MAN1B1;RNF185;UBXN6;GET4;RNF121
autophagy of mitochondrion (GO:0000422)	14/40	6.46195e-05	0.00541104	0	0	4.28762	41.3627	FIS1;GABARAPL2;ATG9A;AMBRA1;WIPI2;WDR45;ATG13;MAP1LC3B;MAP1LC3A;ATG2A;ATG7;FBXO7;SQSTM1;MARK2
regulation of cell growth (GO:0001558)	44/217	6.7144e-05	0.00548427	0	0	2.03584	19.5617	OGFR;NDUFA13;DDX49;BRAT1;NAIF1;LTBP4;CIB1;ENO1;DNPH1;CCAR2;PPP1R9B;DNAJB2;SERTAD3;EXOSC4;PPP2R1A;CCDC85B;HYAL2;SESN2;AKT1;APBB1;CDKN2D;ARHGEF11;CDK11A;SPHK2;SPHK1;MUL1;KLHL22;INHBA;ATAD3A;PML;MAD2L2;MMP14;SFRP2;NME6;ADAM15;TAOK2;AGTR1;LAMTOR1;HDGFL2;BAP1;HSPA1B;BCAR1;HSPA1A;EIF4G1
pyruvate metabolic process (GO:0006090)	17/55	6.77921e-05	0.00548427	0	0	3.56467	34.2174	GPI;TPI1;PGAM1;ENO1;ENO2;HK1;LDHA;PFKL;PKM;PC;BSG;ALDOC;HAGH;ALDOA;SLC16A3;GAPDH;PCK2
dermatan sulfate proteoglycan biosynthetic process (GO:0050651)	8/15	7.62948e-05	0.00606925	0	0	9.08554	86.1391	VCAN;B3GAT3;CHST12;DSEL;BGN;CSPG4;CHST14;DCN
mitochondrion disassembly (GO:0061726)	13/36	8.10735e-05	0.00634367	0	0	4.49941	42.3852	FIS1;GABARAPL2;ATG9A;AMBRA1;WIPI2;WDR45;MAP1LC3B;MAP1LC3A;ATG2A;ATG7;FBXO7;SQSTM1;MARK2
regulation of endocytosis (GO:0030100)	18/61	8.25416e-05	0.00635437	0	0	3.33603	31.3661	PTPN1;HIP1;CD151;RAB5C;LRP1;SRC;SPHK1;SNX12;TSC2;SNX33;ARFGAP1;CLIP3;SNX17;SMPD1;ABL1;AP2S1;PACSIN2;PACSIN3
glycosaminoglycan catabolic process (GO:0006027)	17/56	8.72694e-05	0.00661169	0	0	3.47307	32.4611	SDC4;LUM;SDC3;BGN;HSPG2;DCN;SGSH;SLC9A1;GALNS;VCAN;NAGLU;HYAL2;HYAL3;OGN;CSPG4;AGRN;FMOD
GDP-mannose metabolic process (GO:0019673)	5/6	9.57164e-05	0.00699888	0	0	39.7093	367.475	GMPPB;PMM1;MPI;PMM2;GFUS
transcription elongation from RNA polymerase II promoter (GO:0006368)	19/67	9.60051e-05	0.00699888	0	0	3.15509	29.1881	CTDP1;ELOF1;ELL;ADRM1;GTF2F1;SUPT5H;SUPT6H;GTF2H4;CDK9;POLR2A;POLR2C;ERCC2;POLR2E;PAF1;NELFB;POLR2G;NELFA;NELFCD;POLR2J
mRNA splicing, via spliceosome (GO:0000398)	52/274	9.67789e-05	0.00699888	0	0	1.87655	17.3451	WDR83;DDX41;PRPF19;PQBP1;EFTUD2;SART1;RAVER1;CTNNBL1;SRRM2;RBM14;PRMT7;PRPF40B;TFIP11;GTF2F1;WDR77;DDX39A;SCNM1;PRPF6;GEMIN4;CD2BP2;PPIE;PABPC1;CACTIN;GEMIN8;SNRPA;SF1;SF3B5;SF3B3;DHX8;PRCC;ESS2;RBM15B;POLR2A;U2AF2;PCBP1;POLR2C;ZMAT5;POLR2E;DHX38;POLR2G;RALY;DCPS;POLR2J;RBM10;CPSF4;CPSF1;GPKOW;ALYREF;XAB2;LSM7;SNRNP40;PRPF31
cellular response to chemical stress (GO:0062197)	25/101	9.87197e-05	0.00703267	0	0	2.6249	24.21	TMEM161A;GSTP1;KEAP1;NUDT2;HTRA2;PRDX5;SESN2;LONP1;ABL1;STX4;ATG7;G6PD;GPX1;BRF2;TXNRD2;PYCR1;CYBA;PYCR2;SIRT2;SERPINB6;CCS;ATP13A2;HSPA1B;ATF4;HSPA1A
translation (GO:0006412)	43/214	0.00010029	0.0070395	0	0	2.01215	18.5268	RPL30;AARS1;RPL3;MRPS16;MRPS12;MRPS34;RPL11;IGHMBP2;RRBP1;MRPL37;APEH;MRPL10;MRPL55;MRPL41;EEF1B2;RPS4X;RPS17;VARS1;EEFSEC;HARS1;RPL41;RPS8;RPL23;MARS2;DHPS;MRPL28;MRPS2;RPL35A;RPL23A;GTPBP2;MRPL23;GTPBP1;MRPL24;MRPS5;EEF1A1;SARS2;RPL24;DRG2;RPL27;FARSA;RPS21;MRRF;EIF4G1
dermatan sulfate biosynthetic process (GO:0030208)	7/12	0.000104318	0.00711298	0	0	11.126	102.004	VCAN;CHST12;DSEL;BGN;CSPG4;CHST14;DCN
regulation of alcohol biosynthetic process (GO:1902930)	7/12	0.000104318	0.00711298	0	0	11.126	102.004	ABCA2;MBTPS1;SREBF1;H6PD;CLCN2;MBTPS2;SREBF2
transcription-coupled nucleotide-excision repair (GO:0006283)	20/73	0.00010778	0.00724553	0	0	3.00833	27.4824	RFC2;GPS1;COPS7B;RPA2;LIG3;PRPF19;GTF2H4;POLD4;XAB2;POLR2A;POLD1;POLR2C;ERCC1;POLD2;UBC;ERCC2;POLR2E;PPIE;POLR2G;POLR2J
lysosome localization (GO:0032418)	13/37	0.000112243	0.00744077	0	0	4.3117	39.2142	HPS6;DEF8;SYTL4;HDAC6;KLC2;PIP4P1;RAB34;KXD1;MYH9;PLEKHM2;LAMTOR1;BORCS6;BORCS5
regulation of proteasomal ubiquitin-dependent protein catabolic process (GO:0032434)	25/102	0.00011704	0.00758889	0	0	2.59066	23.4533	VCP;GSK3A;RPL11;ARAF;KEAP1;HSPBP1;CCAR2;DDA1;DNAJB2;DDRGK1;DVL1;GNA12;UBQLN4;ZER1;USP5;CSNK1D;RAD23A;COMMD1;SIRT2;GIPC1;MAP1A;STUB1;TRIB2;HSPA1B;HSPA1A
positive regulation of proteasomal ubiquitin-dependent protein catabolic process (GO:0032436)	21/79	0.000117657	0.00758889	0	0	2.88693	26.1202	BCAP31;PLK3;GSK3A;VCP;ZER1;USP5;SGTA;KEAP1;CSNK1D;RAD23A;SIRT6;HSPBP1;SIRT2;DDA1;DNAJB2;DDRGK1;DVL1;STUB1;TRIB2;HSPA1B;HSPA1A
protein exit from endoplasmic reticulum (GO:0032527)	10/24	0.00013573	0.00863785	0	0	5.68131	50.5912	SEC13;TMED9;VCP;NPLOC4;OS9;SURF4;SYVN1;RANGRF;PREB;AUP1
positive regulation of extrinsic apoptotic signaling pathway (GO:2001238)	11/29	0.000172162	0.0108122	0	0	4.86176	42.1372	PYCARD;TNFRSF12A;HYAL2;HTRA2;RIPK1;TRAF2;INHBA;LTBR;THBS1;PML;DEDD2
regulation of canonical Wnt signaling pathway (GO:0060828)	48/253	0.000177161	0.0109817	0	0	1.87424	16.1905	VCP;GSK3A;PSMD13;CHD8;ILK;CCAR2;PSMA7;PSMD8;PSMB6;PSMB5;ADGRA2;PSMB3;MDK;PSMD2;PSMD3;ZNF703;DVL1;DVL2;DVL3;NPHP4;LZTS2;EMD;TLE3;IGFBP4;SIAH2;AMFR;DAPK3;IGFBP2;DAB2IP;AXIN1;CSNK1D;FUZ;BICC1;DKK3;TMEM198;PPP1CA;COL1A1;MAD2L2;GREM1;SFRP2;CCNY;SDHAF2;PSMC3;PTK7;PSMC4;PIN1;TMEM9;CDK14
dermatan sulfate metabolic process (GO:0030205)	7/13	0.000204117	0.0124904	0	0	9.27119	78.7756	VCAN;CHST12;DSEL;BGN;CSPG4;CHST14;DCN
positive regulation of apoptotic process (GO:0043065)	56/310	0.000207989	0.0125662	0	0	1.7663	14.9748	MTCH1;PRR7;TRADD;UBE2Z;CCAR2;PYCARD;AIFM2;TCTN3;SMPD1;CTSD;CTNNBL1;PHLDA3;PSENEN;ARHGEF11;STPG1;PTGIS;PRMT2;TNFRSF12A;SPHK2;ARHGEF17;DAPK3;SCRIB;SIRT2;DNM2;CLIP3;SFRP2;BRMS1;BIN1;SQSTM1;ATF4;SLC27A4;GRN;DIABLO;HTT;HTRA2;FGD1;PTPA;ABR;NCSTN;UBC;ABL1;RIPK1;APBB1;BAK1;ATG7;CRADD;TGFB3;BAD;DAB2IP;BMP4;REST;FAP;MYBBP1A;CDK5;TRIM35;BAX
ncRNA processing (GO:0034470)	40/201	0.000212737	0.0126307	0	0	1.98645	16.7963	INTS11;RPL30;AARS1;POP7;RPL3;DDX49;NVL;RRP1;RPL11;NOC4L;ADAR;WDR46;RRP9;RRP7A;RPS17;EXOSC4;PES1;UTP20;RPL41;INTS1;PIH1D1;RPL23;INTS3;WDR18;WDR74;ADAT1;DDX54;TRPT1;RPL35A;IMP4;RPL23A;SENP3;TARBP2;BOP1;TBL3;MRTO4;INTS5;RPL24;RPL27;INTS9
non-canonical Wnt signaling pathway (GO:0035567)	28/124	0.000214349	0.0126307	0	0	2.32793	19.6661	PSMD13;AP2A1;AP2A2;PSMA7;PSMD8;PSMB6;PARD6A;PSMB5;PSMB3;PSMD2;PSMD3;DVL1;DVL2;AP2S1;DVL3;RAC1;AP2M1;FZD2;AP2B1;RHOA;VANGL1;MOV10;SFRP2;PSMC3;PSMC4;GNB1;ROR2;PFN1
nucleosome organization (GO:0034728)	23/94	0.000221526	0.0128945	0	0	2.58337	21.739	H2AX;H2BC9;NAA60;SMARCD2;SMARCB1;SMARCD3;SRCAP;H2BC5;H2BC3;NAP1L3;H2BC17;SUPT6H;H1-10;H1-2;NAP1L4;H2BC12;ZNHIT1;VPS72;H2BC21;GRWD1;H2BC10;PAF1;DMAP1
protein targeting to mitochondrion (GO:0006626)	16/55	0.000242388	0.0139388	0	0	3.2673	27.2002	BCAP31;FIS1;NDUFA13;TOMM40;AIP;TOMM34;TIMM13;TIMM22;TIMM44;PITRM1;TOMM7;TIMM17B;TSPO;MFN2;PMPCA;FBXO7
sulfur compound biosynthetic process (GO:0044272)	26/113	0.000258718	0.0147007	0	0	2.38433	19.694	B4GALT2;B4GALT3;CHPF;GSTP1;HPGDS;CHST12;DSEL;CHST14;ST3GAL1;MPST;GGT7;CHST6;CHPF2;LUM;GSS;BGN;DCN;GSTZ1;VCAN;B4GAT1;OGN;CSPG4;HAGH;FMOD;CHST5;CHST3
base-excision repair, gap-filling (GO:0006287)	12/35	0.000267186	0.0150033	0	0	4.15144	34.1563	POLD4;MPG;NTHL1;RFC2;PNKP;POLD1;POLD2;RPA2;LIG3;ADPRS;POLE;MUTYH
macropinocytosis (GO:0044351)	5/7	0.000303881	0.0165782	0	0	19.8535	160.791	PYCARD;MAPKAPK3;RAB34;MAPKAPK2;SNX33
positive regulation of microtubule nucleation (GO:0090063)	5/7	0.000303881	0.0165782	0	0	19.8535	160.791	MECP2;DCTN1;GIT1;HSPA1B;HSPA1A
protein N-linked glycosylation (GO:0006487)	18/67	0.000305653	0.0165782	0	0	2.92655	23.6847	PMM1;GFPT2;RPN1;PMM2;ALG3;ALG12;MOGS;ALG1;TMEM165;DPM2;DPM3;DOLPP1;MAN1C1;STT3A;MGAT1;B4GALT7;ST3GAL1;MPDU1
protein modification by small protein conjugation (GO:0032446)	69/409	0.000338307	0.0181431	0	0	1.62755	13.0066	MOCS3;FBH1;FBXO25;KEAP1;UBE2Z;RNF157;TRIM28;FBXO7;NUP214;PIAS4;VPS18;TRIM62;FBXW5;USP5;EIPR1;ARRDC1;MUL1;COMMD1;RANGAP1;TRPC4AP;H2BC17;RNF40;RNF41;H2BC12;CDC34;UBE2R2;H2BC10;NUP98;ZNF598;TRIM11;POM121;CUL7;MARCHF2;VCP;MGRN1;URM1;DTX2;AAAS;UBE2J2;DCAF15;OS9;DDRGK1;UBC;ZSWIM8;TRIM47;ATG7;H2BC9;H2BC5;RNF25;AMFR;RNF26;H2BC3;SYVN1;KLHL21;FBXL15;PEX10;SPSB2;UBE2S;RFWD3;TSPAN17;TRIM35;RNF181;PAF1;STUB1;…
carbohydrate catabolic process (GO:0016052)	13/41	0.000361379	0.0191651	0	0	3.69491	29.2843	GPI;TPI1;PGAM1;ENO1;ENO2;HK1;LDHA;PFKL;PKM;NEU1;ALDOC;ALDOA;GAPDH
regulation of mRNA catabolic process (GO:0061013)	27/122	0.000387825	0.0203416	0	0	2.26752	17.8113	PSMD13;HSPB1;PSMA7;PSMD8;PSMB6;FXR2;EXOSC4;PSMB5;PCBP4;PSMB3;PSMD2;PSMD3;UBC;AKT1;NUP214;UPF1;PRKCD;SAMD4B;GTPBP1;MOV10;CARHSP1;PSMC3;PSMC4;MAPKAPK2;PABPC1;EIF4G1;HSPA1A
cellular response to amino acid starvation (GO:0034198)	19/74	0.000395404	0.0205137	0	0	2.75244	21.567	ATP6V0B;SEC13;WDR59;NPRL2;NPRL3;WDR24;SESN2;MLST8;ATP6V1B2;LAMTOR1;ATP6V0D1;DEPDC5;ATP6V0E2;LAMTOR4;ATP6V0C;GCN1;ATF4;ATP6V1F;MAPK3
regulation of apoptotic process (GO:0042981)	113/742	0.00041045	0.0209484	0	0	1.44615	11.2774	MTCH1;RTKN;ARL6IP1;ARAF;CIB1;UBE2Z;CCAR2;PYCARD;LGALS1;ARHGDIA;AKT1;PHLDA3;DAPK3;SCRIB;ACTN4;MIF;ATAD3A;THOC6;CLIP3;SFRP2;BRMS1;BIN1;MADD;NSMF;ATF5;SQSTM1;ATF4;SLC27A4;VCP;SHC1;MAGED1;DIABLO;HTRA2;ABR;NCSTN;PRDX5;IRAK1;DDRGK1;BAG1;UBC;ABL1;RIPK1;ATG7;PLK3;PRELID1;NIBAN2;CRADD;WFS1;TGFB3;SIAH2;HIGD2A;BMP4;TP53I3;CDK5;UBE2O;NF2;BCL2L1;PRR7;HIP1;TRADD;HSPB1;AATF;RNF157;BABAM2;MYDGF;AIFM2;TCTN3;SMPD1…
translational elongation (GO:0006414)	24/104	0.000418706	0.0209484	0	0	2.39229	18.608	EEFSEC;GADD45GIP1;MRPS16;MRPS12;MRPS34;MRPL28;MRPS2;ERAL1;MRPL37;GTPBP2;MRPL12;MRPL23;GTPBP1;MRPL24;MRPL10;MRPS5;MRPL54;MRPL55;EEF1B2;EEF1A1;MRPL4;MRPL41;AURKAIP1;ZNF598
positive regulation of proteasomal protein catabolic process (GO:1901800)	21/86	0.000420419	0.0209484	0	0	2.57501	20.0188	GSK3A;VCP;ZER1;USP5;DAB2IP;KEAP1;CSNK1D;RAD23A;HSPBP1;SIRT2;DDA1;DNAJB2;PSMC3;TMEM259;DDRGK1;DVL1;STUB1;TRIB2;RNF185;HSPA1B;HSPA1A
antigen processing and presentation of exogenous peptide antigen via MHC class II (GO:0019886)	23/98	0.000423445	0.0209484	0	0	2.44504	18.9908	DCTN5;ARF1;SEC13;DCTN2;DCTN1;DCTN3;AP1B1;AP2A1;KIF22;AP2B1;KLC1;AP2A2;DNM2;ACTR1A;KLC2;CAPZB;AP2S1;AP1S1;CTSF;CTSD;SEC24C;AP2M1;AP1M1
chondroitin sulfate proteoglycan biosynthetic process (GO:0050650)	10/27	0.000425727	0.0209484	0	0	4.67793	36.3088	VCAN;CHPF;CHST12;B3GAT3;CHPF2;XYLT2;BGN;CSPG4;DCN;CHST3
protein localization to organelle (GO:0033365)	30/142	0.000442252	0.0213802	0	0	2.13789	16.5123	PPP1R15A;RPL11;TULP3;AUP1;UBE2J2;ARFRP1;DDRGK1;DVL1;LMNA;PACSIN2;CEP250;STX5;ZNF423;EMD;GET4;GABARAPL2;COG7;GBF1;SGTA;IFT122;RPA2;CSNK1D;CTDNEP1;BMP4;COL1A1;EHD1;TOLLIP;RAB35;TSPAN17;PAF1
DNA-templated transcription, initiation (GO:0006352)	34/168	0.000443462	0.0213802	0	0	2.02629	15.6448	GTF3C1;HDAC5;MAZ;RBPJ;NAT14;RXRB;POLR2A;POLR2C;POLR2E;POLR2G;CCN2;POLR2J;TEAD2;MAPK3;ESRRA;TEAD4;BRF2;CAVIN1;NR1H2;GTF2F1;POLRMT;MED27;GTF2H4;NRBP1;NR2F6;CDK9;NCOR2;NR4A1;POLR1A;ERCC2;RARA;TAF8;POLR3H;TAF6
ATP-dependent chromatin remodeling (GO:0043044)	13/42	0.00047022	0.0222137	0	0	3.56729	27.3337	MBD3;INO80B;SMARCD2;SMARCB1;SRCAP;CHD8;CHD4;CHD3;ZNHIT1;RBBP4;VPS72;DMAP1;MTA2
positive regulation of mitochondrion organization (GO:0010822)	16/58	0.000470513	0.0222137	0	0	3.03341	23.241	FIS1;GSK3A;BAD;MUL1;HTRA2;HTT;CHCHD10;MIEF2;PLD6;DCN;CAMKK2;PYCARD;BAX;ZNF205;BAK1;FBXO7
response to amino acid starvation (GO:1990928)	19/75	0.000474711	0.0222137	0	0	2.70314	20.6866	ATP6V0B;SEC13;WDR59;NPRL2;NPRL3;WDR24;SESN2;MLST8;ATP6V1B2;LAMTOR1;ATP6V0D1;DEPDC5;ATP6V0E2;LAMTOR4;ATP6V0C;GCN1;ATF4;ATP6V1F;MAPK3
nucleotide-excision repair (GO:0006289)	24/105	0.00048603	0.0225225	0	0	2.36262	18.025	RFC2;GPS1;PNKP;COPS7B;RPA2;LIG3;RAD23A;COMMD1;PRPF19;GTF2H4;POLD4;XAB2;POLR2A;POLD1;POLR2C;ERCC1;UBC;POLD2;ERCC2;POLR2E;PPIE;POLR2G;POLE;POLR2J
extracellular structure organization (GO:0043062)	41/216	0.0005001	0.0229517	0	0	1.87258	14.2329	COL18A1;SPARC;LAMA2;FURIN;NID1;NID2;THBS1;FBLN5;ADAMTS5;BSG;DAG1;COL10A1;ADAMTS9;JAM2;POSTN;ITGA3;LAMB2;LUM;BGN;HSPG2;DCN;COL1A1;MMP14;COL3A1;VCAN;COL1A2;COL2A1;ADAM15;COL4A2;MMP15;COL4A1;COL6A2;MMP17;PXDN;ITGA11;COL6A1;MFAP2;COL8A2;COL6A3;AGRN;FBN1
cellular response to DNA damage stimulus (GO:0006974)	60/350	0.000526705	0.0234271	0	0	1.65716	12.5097	H2AX;MCM7;FBH1;SUV39H1;NUDT1;ASH2L;CIB1;ALKBH7;AATF;BABAM2;TRIM28;PAXX;MACROD1;IKBKG;MEN1;UPF1;PARP3;RFC2;SIRT7;GNL1;REXO4;RAD51D;IRF3;MAPKAPK2;ADPRS;EPHA2;OTUB1;PPP1R15A;VCP;USP10;BRAT1;PNKP;IGHMBP2;HTRA2;FAAP20;RECQL4;RBBP5;POLD1;ABL1;APBB1;BAK1;ATRIP;UBQLN4;MAPK3;MUTYH;PLK3;MGMT;INTS3;FANCA;GTF2H4;PML;RFWD3;ERCC1;TAOK2;PWWP3A;NABP2;BAX;UBA1;BCL2L1;RAD9A
regulation of cellular response to stress (GO:0080135)	26/118	0.000528976	0.0234271	0	0	2.25411	17.0063	POM121;AAAS;CCAR2;USP19;CLN3;DNAJB1;AIFM2;BAG1;HSF1;ABL1;MLST8;MAPK3;NUP214;SEC13;NEK6;AMFR;RPA2;MAPKAPK2;AKT1S1;NUP98;FKBP4;HSPA1B;MBTPS2;ATF4;EIF4G1;HSPA1A
regulation of protein binding (GO:0043393)	26/118	0.000528976	0.0234271	0	0	2.25411	17.0063	HDAC5;RALB;LRP1;NVL;RPL11;ADD1;DNAJB2;DVL1;AKT1;PRKACA;MARK2;MEN1;PRMT7;AMFR;PRKCD;TFIP11;GTF2F1;PPP1CA;BMP4;GNL3L;PIN1;BAX;CAMK1;ZFPM1;NES;PSME3IP1
RNA splicing, via transesterification reactions with bulged adenosine as nucleophile (GO:0000377)	46/251	0.000530091	0.0234271	0	0	1.79451	13.535	SF3B5;SF3B3;DHX8;PRCC;WDR83;DDX41;PRPF19;ESS2;PQBP1;EFTUD2;SART1;RBM15B;RAVER1;POLR2A;U2AF2;PCBP1;POLR2C;ZMAT5;POLR2E;DHX38;POLR2G;RALY;POLR2J;RBM10;CTNNBL1;SRRM2;CPSF4;RBM14;CPSF1;GPKOW;ALYREF;PRPF40B;TFIP11;GTF2F1;XAB2;LSM7;SNRNP40;DDX39A;PRPF6;CD2BP2;PPIE;PRPF31;PABPC1;CACTIN;SNRPA;SF1
COPII-coated vesicle budding (GO:0090114)	18/70	0.000545797	0.0236998	0	0	2.75724	20.7159	NAPA;TRAPPC3;SEC13;TRAPPC2L;TRAPPC1;PEF1;RAB1B;TRAPPC5;MIA3;CSNK1D;TRAPPC9;TRAPPC6A;PPP6R1;GORASP1;SCAP;STX5;PREB;SEC24C
protein localization to phagophore assembly site (GO:0034497)	6/11	0.00055058	0.0236998	0	0	9.53235	71.5359	PACS2;ATG9A;MFN2;WIPI2;WDR45;ATG13
external encapsulating structure organization (GO:0045229)	41/217	0.000551158	0.0236998	0	0	1.86184	13.9703	COL18A1;SPARC;LAMA2;FURIN;NID1;NID2;THBS1;FBLN5;ADAMTS5;BSG;DAG1;COL10A1;ADAMTS9;JAM2;POSTN;ITGA3;LAMB2;LUM;BGN;HSPG2;DCN;COL1A1;MMP14;COL3A1;VCAN;COL1A2;COL2A1;ADAM15;COL4A2;MMP15;COL4A1;COL6A2;MMP17;PXDN;ITGA11;COL6A1;MFAP2;COL8A2;COL6A3;AGRN;FBN1
protein localization to nucleus (GO:0034504)	24/106	0.000562631	0.0239771	0	0	2.33367	17.4626	NUP214;IPO11;POM121;SEC13;NXT1;PPP1R10;PINX1;RPL11;STAT3;TSC2;CHCHD10;NUTF2;IPO4;PML;CTDNEP1;BMP4;COL1A1;EIF4ENIF1;ARL2BP;DVL1;LMNA;TAF8;AKT1;PAF1
antigen processing and presentation of peptide antigen via MHC class II (GO:0002495)	23/100	0.000574658	0.0242545	0	0	2.38126	17.7683	DCTN5;ARF1;SEC13;DCTN2;DCTN1;DCTN3;AP1B1;AP2A1;KIF22;AP2B1;KLC1;AP2A2;DNM2;ACTR1A;KLC2;CAPZB;AP2S1;AP1S1;CTSF;CTSD;SEC24C;AP2M1;AP1M1
positive regulation of apoptotic signaling pathway (GO:2001235)	16/59	0.000579304	0.0242545	0	0	2.9627	22.083	BCAP31;FIS1;TNFRSF12A;CRADD;BAD;DAB2IP;TRAF2;STYXL1;PML;DEDD2;PYCARD;HYAL2;BAX;RIPK1;LTBR;BCL2L1
cellular response to starvation (GO:0009267)	32/158	0.000633968	0.0263124	0	0	2.02726	14.9278	RALB;EHMT2;NPRL2;NPRL3;PRKAG1;WDR45;WDR24;RRP8;MAP1LC3B;MAP1LC3A;SESN2;MLST8;ATP6V0E2;ATG7;GCN1;ATP6V1F;MAPK3;GABARAPL2;SREBF1;ATP6V0B;SEC13;WDR59;WIPI2;SREBF2;MYBBP1A;ATP6V1B2;LAMTOR1;ATP6V0D1;DEPDC5;LAMTOR4;ATP6V0C;ATF4
nuclear membrane reassembly (GO:0031468)	15/54	0.000646716	0.0266101	0	0	3.06172	22.484	SEC13;POM121;VPS4A;RANGAP1;LEMD2;SIRT2;NSFL1C;PPP2R1A;LMNA;BANF1;NUP98;CHMP6;EMD;LBR;CHMP7
negative regulation of canonical Wnt signaling pathway (GO:0090090)	33/165	0.000663775	0.0270786	0	0	1.99581	14.6045	GSK3A;PSMD13;CHD8;PSMA7;PSMD8;PSMB6;PSMB5;MDK;PSMB3;PSMD2;PSMD3;DVL1;DVL2;DVL3;NPHP4;LZTS2;EMD;TLE3;IGFBP4;SIAH2;AMFR;IGFBP2;AXIN1;DAB2IP;FUZ;BICC1;DKK3;GREM1;MAD2L2;SFRP2;SDHAF2;PSMC3;PSMC4
cellular protein catabolic process (GO:0044257)	16/60	0.000708905	0.0286746	0	0	2.8952	20.9954	SIAH2;DAB2IP;HTRA2;AP2A1;AP2B1;AP2A2;PISD;RNF123;FAP;CLPP;LONP1;AP2S1;RIPK1;CTSF;AP2M1;RSPRY1
glycerol biosynthetic process (GO:0006114)	4/5	0.000715903	0.0287143	0	0	31.7532	229.956	GOT1;PGP;PDXP;PCK2
homotypic cell-cell adhesion (GO:0034109)	13/44	0.000772393	0.030468	0	0	3.33677	23.9113	PDGFRA;HSPB1;ILK;FIBP;CSRP1;GNAS;TYRO3;FLNA;MYH9;PLPP3;TLN1;CLIC1;CD99
positive regulation of stress fiber assembly (GO:0051496)	13/44	0.000772393	0.030468	0	0	3.33677	23.9113	LIMCH1;TGFB3;PXN;LIMK1;TPM1;TESK1;RHOC;SORBS3;RHOA;ABL1;CCN2;RAC1;NF2
extrinsic apoptotic signaling pathway (GO:0097191)	18/72	0.000784061	0.0306191	0	0	2.65482	18.9847	GSK3A;CRADD;SIVA1;PDPK1;DIABLO;BAD;TRADD;DAB2IP;CIB1;TRAF2;INHBA;RNF41;DEDD2;BAX;RIPK1;BAK1;DEDD;BCL2L1
regulation of vesicle-mediated transport (GO:0060627)	22/96	0.000789052	0.0306191	0	0	2.3694	16.9286	MBTPS1;PTPN1;HIP1;MAP2K2;RAB5C;SRC;RAB3D;SPHK1;SNX12;TSC2;ARFGAP1;BET1L;FES;SNX17;ABL1;AP2S1;PACSIN2;GAS1;PACSIN3;STX4;RAB8A;MAPK3
negative regulation of protein kinase activity (GO:0006469)	21/90	0.000801155	0.030838	0	0	2.42519	17.2903	PTPN1;PDPK1;GSTP1;TESK1;LRP5;DAB2IP;HSPB1;TSC2;ADAR;THY1;TARBP2;PYCARD;SH3BP5L;HYAL2;AKT1S1;DVL1;ABL1;AKT1;INPP5K;CEP85;TRIB2
DNA metabolic process (GO:0006259)	49/277	0.000811046	0.030969	0	0	1.71881	12.2331	SMARCB1;MCM7;MPG;NUDT1;KAT5;TRIM28;TOP1MT;LONP1;POLE;MEN1;TOP3B;UPF1;PARP3;ENDOG;RFC2;TOP3A;LIG3;SIRT7;REXO4;RAD51D;CDC34;ADPRS;DNASE2;DNASE1L1;MCM2;VCP;PNKP;IGHMBP2;RECQL4;POLD4;NTHL1;POLD1;UBC;POLD2;ATRIP;MUTYH;ACD;MGMT;INTS3;TREX2;FANCA;RPA2;LRWD1;GTF2H4;POLA2;ERCC1;PWWP3A;NABP2;RAD9A
endothelial cell migration (GO:0043542)	12/39	0.000817924	0.0309837	0	0	3.53562	25.1338	NR4A1;PTP4A3;FAP;ADGRA2;SOX18;GIPC1;PXN;ABL1;MYH9;CORO1B;RHOA;LOXL2
cellular response to vascular endothelial growth factor stimulus (GO:0035924)	11/34	0.000838478	0.0315123	0	0	3.80378	26.9457	MAP2K3;NR4A1;RAMP2;SPHK1;MAPKAPK2;DAB2IP;VEGFB;HSPB1;GAS1;MT1G;RELA
protein lipidation (GO:0006497)	16/61	0.000862424	0.032159	0	0	2.8307	19.9728	PIGU;PGAP2;PIGO;ZDHHC5;ZDHHC12;ZDHHC7;ZDHHC8;WIPI2;WDR45;PIGV;PIGC;DPM2;DPM3;PORCN;ZDHHC18;ATG7
antigen processing and presentation of exogenous peptide antigen (GO:0002478)	23/103	0.000889063	0.0327418	0	0	2.29157	16.0991	DCTN5;ARF1;SEC13;DCTN2;DCTN1;DCTN3;AP1B1;AP2A1;KIF22;AP2B1;KLC1;AP2A2;DNM2;ACTR1A;KLC2;CAPZB;AP2S1;AP1S1;CTSF;CTSD;SEC24C;AP2M1;AP1M1
mitotic cytokinetic process (GO:1902410)	8/20	0.000891774	0.0327418	0	0	5.2984	37.207	CHMP1B;VPS4A;CHMP1A;KLHDC8B;CNTROB;CHMP6;CHMP7;RHOA
positive regulation of intracellular protein transport (GO:0090316)	30/148	0.000907321	0.0330584	0	0	2.02849	14.2096	GSK3A;CD81;HTRA2;CIB1;PIK3R2;MIEF2;UBE2J2;OAZ1;TM9SF4;TRIM28;HYAL2;FLNA;DMAP1;EMD;HRAS;YWHAH;FIS1;PLK3;B3GAT3;BAD;CEP131;PRKCD;ATG13;SREBF2;MAVS;MYO1C;TOMM7;CAMK1;SAE1;BAP1
chromatin assembly (GO:0031497)	18/73	0.000933366	0.0335525	0	0	2.6064	18.1841	H2AX;H2BC9;NAA60;H2BC5;H2BC3;NAP1L3;NOC2L;H2BC17;H1-10;H1-2;NAP1L4;H2BC12;RBBP4;H2BC21;GRWD1;H2BC10;BAHD1;PAF1
positive regulation of ubiquitin-dependent protein catabolic process (GO:2000060)	19/79	0.000945084	0.0335525	0	0	2.52236	17.5663	GSK3A;VCP;ZER1;USP5;AXIN1;KEAP1;CSNK1D;RAD23A;HSPBP1;SIRT2;DDA1;DNAJB2;DDRGK1;DVL1;STUB1;CCDC22;TRIB2;HSPA1B;HSPA1A
positive regulation of programmed cell death (GO:0043068)	50/286	0.000945138	0.0335525	0	0	1.69443	11.8003	MTCH1;PRR7;TRADD;UBE2Z;CCAR2;PYCARD;AIFM2;TCTN3;SMPD1;CTSD;CTNNBL1;PHLDA3;PSENEN;ARHGEF11;STPG1;PRMT2;TNFRSF12A;SPHK2;ARHGEF17;DAPK3;SCRIB;DNM2;CLIP3;SFRP2;BIN1;SQSTM1;ATF4;SLC27A4;DIABLO;HTT;HTRA2;FGD1;HDAC6;PTPA;ABR;NCSTN;UBC;ABL1;RIPK1;APBB1;BAK1;ATG7;CRADD;TGFB3;BAD;DAB2IP;BMP4;REST;TRIM35;BAX
mitotic cell cycle phase transition (GO:0044772)	39/209	0.000949003	0.0335525	0	0	1.83248	12.7543	CTDP1;CCNI;DCTN2;DCTN1;SSNA1;DCTN3;ACTR1A;CCND3;TUBA1A;HAUS8;PPP2R1A;PPME1;HAUS7;EIF4EBP1;CEP250;PRKACA;ZNF324;POLE;CDKN2D;PLK3;ODF2;CEP131;CSNK1D;FBXL15;INHBA;TUBG1;TUBB4B;CDC25B;DNM2;FBXL12;CDC34;CCNY;CDK4;UBE2S;PPP2R2D;CDK14;NES;CHMP7;FBXL6
autophagosome organization (GO:1905037)	15/56	0.000979037	0.0343599	0	0	2.91204	20.1773	GABARAPL2;RAB1B;ATG9A;WIPI2;AMBRA1;WDR45;ATG13;NSFL1C;MAP1LC3B;MAP1LC3A;PACS2;ATG101;ATG2A;ATP13A2;ATG7
peptide biosynthetic process (GO:0043043)	32/162	0.000988462	0.0344374	0	0	1.96444	13.5927	RPL30;RPL3;MRPS16;MRPS12;RPL11;IGHMBP2;FURIN;RRBP1;MRPL37;MRPL10;MRPL55;MRPL41;RPS4X;RPS17;GGT7;HARS1;RPL41;RPS8;RPL23;DHPS;MRPL28;RPL35A;RPL23A;MRPL23;MRPL24;MRPS5;EEF1A1;RPL24;RPL27;RPS21;MRRF;EIF4G1
regulation of intrinsic apoptotic signaling pathway in response to DNA damage (GO:1902229)	7/16	0.00100345	0.0344566	0	0	6.17975	42.6669	CDKN2D;TMEM161A;SFRP2;FBH1;ACKR3;CCAR2;BCL2L1
regulation of phosphate metabolic process (GO:0019220)	7/16	0.00100345	0.0344566	0	0	6.17975	42.6669	SRPX2;MCM7;PGAM1;SMG7;SIRT2;SMG5;SMG6
regulation of G2/M transition of mitotic cell cycle (GO:0010389)	30/149	0.00101664	0.0346603	0	0	2.01133	13.8606	DCTN2;PSMD13;DCTN1;SSNA1;PINX1;DCTN3;PSMA7;PSMD8;MECP2;PSMB6;ACTR1A;TUBA1A;PSMB5;HAUS8;PPP2R1A;HAUS7;PSMB3;PSMD2;PSMD3;CEP250;PRKACA;ODF2;CEP131;CSNK1D;TUBG1;TUBB4B;CDC25B;PSMC3;CDK4;PSMC4
sulfur compound catabolic process (GO:0044273)	12/40	0.00105073	0.0355682	0	0	3.40915	23.3809	MPST;GALNS;GGT7;VCAN;TST;LUM;OGN;BGN;CSPG4;FMOD;DCN;TXN2
mitotic nuclear membrane organization (GO:0101024)	14/51	0.00110101	0.0364158	0	0	3.01106	20.5099	SEC13;POM121;VPS4A;RANGAP1;LEMD2;SIRT2;PPP2R1A;LMNA;BANF1;NUP98;CHMP6;EMD;LBR;CHMP7
mitotic nuclear membrane reassembly (GO:0007084)	14/51	0.00110101	0.0364158	0	0	3.01106	20.5099	SEC13;POM121;VPS4A;RANGAP1;LEMD2;SIRT2;PPP2R1A;LMNA;BANF1;NUP98;CHMP6;EMD;LBR;CHMP7
positive regulation of actin filament bundle assembly (GO:0032233)	14/51	0.00110101	0.0364158	0	0	3.01106	20.5099	LIMCH1;TGFB3;TPM1;PXN;LIMK1;TESK1;RHOC;SORBS3;RHOA;ABL1;CCN2;RAC1;NF2;PFN1
regulation of cytokine-mediated signaling pathway (GO:0001959)	18/74	0.00110628	0.0364158	0	0	2.55972	17.4233	PTPN1;SPPL2B;TRADD;IFNGR2;SPHK1;SPATA2;TRAF2;AGPAT1;AGPAT2;PYCARD;CLIP3;SIGIRR;SHARPIN;IRAK1;CDC37;MADD;RIPK1;IKBKG
regulation of protein serine/threonine kinase activity (GO:0071900)	24/111	0.00112465	0.0367667	0	0	2.19893	14.9314	CDKN2D;SLC27A1;MAP2K2;RALB;CCNI;SRC;PIH1D1;TESK1;LRP5;DAB2IP;HTT;CIB1;THY1;RHOA;PYCARD;CCND3;SERTAD1;HGS;CDC37;ABL1;AKT1;CAMK1;TRIB2;TELO2
protein ubiquitination (GO:0016567)	82/525	0.00116033	0.0376752	0	0	1.48459	10.0344	RNF10;FBH1;FBXO25;KEAP1;PRPF19;UBE2Z;DDA1;PSMD8;RNF157;PSMD2;PSMD3;FBXO7;VPS18;TRIM62;FBXW5;USP5;EIPR1;ARRDC1;FBXO17;FBXW9;MUL1;TRAF2;COMMD1;TRPC4AP;H2BC17;RNF40;RNF41;H2BC12;RNF167;RNF126;CDC34;UBE2R2;H2BC10;ZNF598;THOP1;TRIM11;CUL7;MARCHF2;VCP;MGRN1;PSMD13;DTX2;UBE2J2;PSMA7;PSMB6;DCAF15;PSMB5;OS9;PSMB3;UBC;ZSWIM8;TRIM47;H2BC9;PHC1;H2BC5;RNF25;AMFR;FBXL19;RNF26;SIAH2;H2BC3;SYVN1;KLHL21;KLHL22;FB…
negative regulation of Wnt signaling pathway (GO:0030178)	36/191	0.00121171	0.0390777	0	0	1.85427	12.4528	GSK3A;LRP1;PSMD13;CHD8;CBY1;PSMA7;PSMD8;PSMB6;PSMB5;MDK;PSMB3;PSMD2;PSMD3;DVL1;DVL2;DVL3;NPHP4;LZTS2;EMD;TLE3;IGFBP4;SIAH2;AMFR;IGFBP2;AXIN1;DAB2IP;TSC2;FUZ;BICC1;DKK3;GREM1;MAD2L2;SFRP2;SDHAF2;PSMC3;PSMC4
cell cycle G2/M phase transition (GO:0044839)	27/131	0.0012316	0.0394164	0	0	2.07024	13.8695	DCTN2;DCTN1;SSNA1;AKAP8L;DCTN3;ACTR1A;TUBA1A;HAUS8;PPME1;PPP2R1A;HAUS7;CEP250;PRKACA;PLK3;ODF2;CEP131;CSNK1D;FBXL15;TUBG1;TUBB4B;CDC25B;DNM2;FBXL12;CCNY;CDK14;NES;FBXL6
COPII vesicle coating (GO:0048208)	16/63	0.00125525	0.0394164	0	0	2.70994	18.1035	NAPA;TRAPPC3;SEC13;TRAPPC2L;TRAPPC1;PEF1;RAB1B;TRAPPC5;CSNK1D;TRAPPC9;TRAPPC6A;PPP6R1;GORASP1;STX5;PREB;SEC24C
vesicle coating (GO:0006901)	16/63	0.00125525	0.0394164	0	0	2.70994	18.1035	NAPA;TRAPPC3;SEC13;TRAPPC2L;TRAPPC1;PEF1;RAB1B;TRAPPC5;CSNK1D;TRAPPC9;TRAPPC6A;PPP6R1;GORASP1;STX5;PREB;SEC24C
vesicle targeting, rough ER to cis-Golgi (GO:0048207)	16/63	0.00125525	0.0394164	0	0	2.70994	18.1035	NAPA;TRAPPC3;SEC13;TRAPPC2L;TRAPPC1;PEF1;RAB1B;TRAPPC5;CSNK1D;TRAPPC9;TRAPPC6A;PPP6R1;GORASP1;STX5;PREB;SEC24C
chondroitin sulfate biosynthetic process (GO:0030206)	8/21	0.00130007	0.040557	0	0	4.89056	32.4994	VCAN;CHPF;CHPF2;CHST12;BGN;CSPG4;DCN;CHST3
cellular response to growth factor stimulus (GO:0071363)	31/158	0.00131701	0.0408187	0	0	1.94745	12.9163	RAMP2;SHC1;TWF2;HTRA2;HSPB1;CIB1;CORO1B;RELA;RAP1A;MAPK7;HYAL2;AKT1;INPP5K;EMD;MAP2K3;PDPK1;SPHK1;DAB2IP;ACVR2B;SIRT2;EEF1A1;BMP4;EHD1;NR4A1;CILP;MAPKAPK2;RAB35;RAPGEF1;MT1G;GAS1;BCAR1
hexose metabolic process (GO:0019318)	12/41	0.00133597	0.0411394	0	0	3.29141	21.7829	SLC35A2;PMM1;BRAT1;DCXR;GAA;PMM2;ALDOC;FUOM;SLC37A4;ALDOA;HK1;KHK
endomembrane system organization (GO:0010256)	37/199	0.00135015	0.0411492	0	0	1.82353	12.0491	CUL7;LMAN2L;VPS4A;HTT;MIA3;SNX33;SEC61A1;LMAN2;TMED3;BNIP1;TMED1;TMED4;PLEKHJ1;VPS18;TMED9;COG7;COG4;RNF26;SURF4;GBF1;SPAG4;AP3D1;CSNK1D;PHETA1;LEMD2;TJAP1;DNM1;CTDNEP1;NSFL1C;NPLOC4;DOP1B;GORASP1;PLEKHM2;LAMTOR1;REEP6;SQSTM1;PI4K2A
positive regulation of protein localization to plasma membrane (GO:1903078)	14/52	0.00135354	0.0411492	0	0	2.93165	19.3637	LRP1;ITGA3;PDPK1;ZDHHC5;CIB1;ZDHHC8;CLIP3;CLN3;CNPY4;AKT1;RANGRF;STX4;SQSTM1;EPHA2
negative regulation of protein phosphorylation (GO:0001933)	30/152	0.00141629	0.0423167	0	0	1.96154	12.8672	ERRFI1;GSTP1;TESK1;TWIST1;HSPB1;CIB1;FBLN1;THY1;PRKCZ;DVL1;AKT1;INPP5K;PMEPA1;EMILIN1;MEN1;PDPK1;PRKCD;DAB2IP;TSC2;SIRT2;TARBP2;GREM1;SFRP2;AKT1S1;FKBP8;CEP85;PLPP3;CACTIN;TRIB2;EIF4G1
platelet aggregation (GO:0070527)	11/36	0.00142596	0.0423167	0	0	3.49909	22.9292	PDGFRA;FIBP;CSRP1;GNAS;TYRO3;HSPB1;ILK;FLNA;MYH9;TLN1;CLIC1
transferrin transport (GO:0033572)	11/36	0.00142596	0.0423167	0	0	3.49909	22.9292	ATP6V0B;ATP6AP1;ARHGAP1;ATP6V1B2;ATP6V0E2;MCOLN1;ATP6V0D1;ATP6V0C;ATP6V0A1;ATP6V1F;DNM2
autophagosome assembly (GO:0000045)	15/58	0.00144513	0.0423167	0	0	2.77628	18.1556	GABARAPL2;RAB1B;ATG9A;WIPI2;AMBRA1;WDR45;ATG13;NSFL1C;MAP1LC3B;MAP1LC3A;PACS2;ATG101;ATG2A;MFN2;ATG7
nucleosome assembly (GO:0006334)	15/58	0.00144513	0.0423167	0	0	2.77628	18.1556	H2AX;H2BC9;NAA60;H2BC5;H2BC3;NAP1L3;H2BC17;IPO4;CABIN1;NAP1L4;H2BC12;RBBP4;H2BC21;GRWD1;H2BC10
regulation of tumor necrosis factor-mediated signaling pathway (GO:0010803)	15/58	0.00144513	0.0423167	0	0	2.77628	18.1556	SPPL2B;TRADD;SPHK1;GSTP1;SPATA2;TRAF2;PYCARD;CLIP3;SHARPIN;MADD;CPNE1;RIPK1;IKBKG;HSPA1B;HSPA1A
retrograde transport, endosome to Golgi (GO:0042147)	20/88	0.00148993	0.0433624	0	0	2.34274	15.249	TMED9;DCTN1;GBF1;SURF4;SNX12;VPS26B;PHETA1;BET1L;STX10;ARFRP1;GGA1;RNF126;STX5;UBE2O;TBC1D17;SNX8;YKT6;TBC1D10A;PLEKHJ1;TBC1D10B
regulation of sterol biosynthetic process (GO:0106118)	5/9	0.00150158	0.0434366	0	0	9.92565	64.529	ABCA2;MBTPS1;SREBF1;MBTPS2;SREBF2
pentose-phosphate shunt (GO:0006098)	6/13	0.00167633	0.0477947	0	0	6.80805	43.5113	G6PD;H6PD;SHPK;TALDO1;PGLS;PGD
polyamine metabolic process (GO:0006595)	6/13	0.00167633	0.0477947	0	0	6.80805	43.5113	SMOX;DHPS;ODC1;SAT2;HDAC6;SRM
negative regulation of protein catabolic process (GO:0042177)	12/42	0.00168228	0.0477947	0	0	3.18152	20.3223	CST3;CTSA;MAD2L2;SF3B3;AGAP2;SNX12;DAB2IP;FLNA;PIN1;TIMP1;ATRAID;SIRT2
response to reactive oxygen species (GO:0000302)	15/59	0.0017403	0.0491507	0	0	2.71303	17.2378	PDGFRA;PLK3;GPX1;TXNRD2;GSTP1;TPM1;PXN;AGAP3;CAMKK2;PRDX5;STK25;HYAL2;AKT1;PDK2;MAPK3
Module White
microtubule cytoskeleton organization involved in mitosis (GO:1902850)	33/128	2.05784e-23	5.49238e-20	0	0	13.3761	698.738	ZWILCH;BUB1B;CDCA8;TTK;SKA1;SKA2;AURKA;CDC20;CCNB1;DSN1;NUF2;NUSAP1;KNTC1;BUB1;DLGAP5;CENPU;PLK1;KNL1;NDC80;CENPE;CENPF;ESPL1;CENPK;CENPL;BIRC5;CENPM;KIF2C;CENPN;CENPO;RAN;SPC24;MAD2L1;SPC25
mitotic spindle organization (GO:0007052)	34/157	1.97485e-21	2.63543e-18	0	0	10.65	507.725	ZWILCH;BUB1B;CDCA8;TTK;SKA1;SKA2;AURKA;CDC20;CCNB1;DSN1;NUF2;KNTC1;BUB1;DLGAP5;CENPU;PLK1;KIF23;KNL1;NDC80;TPX2;CENPE;CENPF;KIFC1;CENPK;CENPL;BIRC5;CENPM;KIF2C;CENPN;CENPO;RAN;SPC24;MAD2L1;SPC25
mitotic sister chromatid segregation (GO:0000070)	25/102	1.81938e-17	1.61864e-14	0	0	12.318	474.801	CDCA5;NCAPG2;CDCA8;NCAPG;SMC4;NCAPH;SMC2;CCNB1;DSN1;NUSAP1;CEP55;DLGAP5;SPAG5;PLK1;KIF23;NDC80;CENPE;KIF18B;ESPL1;KIFC1;CENPK;CDK1;KIF2C;NCAPD2;RAN
DNA metabolic process (GO:0006259)	33/277	7.46424e-13	4.98052e-10	0	0	5.16784	144.304	BLM;PCNA;RNASEH2A;GMNN;HMGB3;TYMS;SAMHD1;RAD51AP1;CDC45;ORC1;EXO1;CHEK1;RAD54L;KPNA2;CDT1;POLQ;RMI2;RFC3;RFC4;PARP1;HUS1;CDC6;GLRX2;MSH6;EID3;DBF4;RAD51;MSH2;UBE2T;TIMELESS;CDK1;MCM4;RAN
sister chromatid segregation (GO:0000819)	13/34	1.76599e-12	9.42685e-10	0	0	23.0137	622.803	SPAG5;NCAPG2;PLK1;CDCA8;SMC4;NDC80;DSN1;KIF18B;ESPL1;KIFC1;CENPK;NUSAP1;RAN
mitotic chromosome condensation (GO:0007076)	11/27	4.09007e-11	1.8194e-08	0	0	25.4676	609.182	CCNB1;CDCA5;NCAPG2;PLK1;NUSAP1;CDK1;NCAPG;NCAPD2;SMC4;NCAPH;SMC2
DNA replication (GO:0006260)	19/108	7.18098e-11	2.73801e-08	0	0	8.00046	186.867	TIPIN;BLM;RFC3;RMI2;RNASEH2A;RFC4;HUS1;CDC6;FAM111A;BRIP1;DBF4;CDC45;ORC1;EXO1;CHEK1;PCLAF;TIMELESS;CDK1;MCM4
mitotic nuclear division (GO:0140014)	15/74	9.25591e-10	3.08801e-07	0	0	9.46924	196.966	SPAG5;UBE2C;NCAPG2;PLK1;CDCA8;SMC4;NDC80;TPX2;DSN1;KIF18B;ESPL1;KIFC1;CENPK;NUSAP1;RAN
centromere complex assembly (GO:0034508)	11/37	2.10365e-09	6.23849e-07	0	0	15.6643	312.967	CENPU;CENPE;CENPF;CENPK;HJURP;CENPL;CENPM;CENPN;KNL1;CENPO;DLGAP5
chromosome condensation (GO:0030261)	11/45	2.05679e-08	5.48958e-06	0	0	11.9737	211.928	CCNB1;CDCA5;NCAPG2;PLK1;NUSAP1;CDK1;NCAPG;NCAPD2;SMC4;NCAPH;SMC2
spindle assembly checkpoint signaling (GO:0071173)	8/21	3.77976e-08	7.33312e-06	0	0	22.6702	387.456	CDC20;CENPF;PLK1;BUB1B;TTK;KNTC1;BUB1;MAD2L1
mitotic spindle assembly checkpoint signaling (GO:0007094)	8/21	3.77976e-08	7.33312e-06	0	0	22.6702	387.456	CDC20;CENPF;PLK1;BUB1B;TTK;KNTC1;BUB1;MAD2L1
mitotic spindle checkpoint signaling (GO:0071174)	8/21	3.77976e-08	7.33312e-06	0	0	22.6702	387.456	CDC20;CENPF;PLK1;BUB1B;TTK;KNTC1;BUB1;MAD2L1
DNA repair (GO:0006281)	27/298	3.84652e-08	7.33312e-06	0	0	3.75681	64.142	MDC1;BLM;PCNA;RNASEH2A;CDCA5;BRCA2;RAD51AP1;BRIP1;EXO1;CHEK1;RAD54L;KPNA2;FANCI;POLQ;RMI2;RFC3;RFC4;PARP1;HUS1;MSH6;FAM111A;EID3;RAD51;MSH2;UBE2T;TIMELESS;CDK1
negative regulation of mitotic metaphase/anaphase transition (GO:0045841)	8/22	5.80069e-08	1.03214e-05	0	0	21.0498	350.746	CDC20;CENPF;PLK1;BUB1B;TTK;KNTC1;BUB1;MAD2L1
cellular response to DNA damage stimulus (GO:0006974)	29/350	8.53481e-08	1.42371e-05	0	0	3.4111	55.5209	BLM;SAMHD1;RAD51AP1;EXO1;CHEK1;PCLAF;E2F1;RAD54L;CASP2;LYN;POLQ;RMI2;SLF1;RFC3;RFC4;PARP1;HUS1;MASTL;TNFRSF1B;MSH6;FAM111A;EID3;SLFN11;RAD51;MSH2;UBE2T;TIMELESS;CDK1;DTL
regulation of transcription involved in G1/S transition of mitotic cell cycle (GO:0000083)	9/32	1.07953e-07	1.67459e-05	0	0	14.4352	231.563	CDT1;PCNA;CDC45;RRM2;ORC1;CCNE1;E2F1;CDC6;TYMS
cellular macromolecule biosynthetic process (GO:0034645)	27/314	1.12936e-07	1.67459e-05	0	0	3.54442	56.6981	BLM;RNASEH2A;MRPS14;GCNT1;SRBD1;TYMS;BRIP1;CDC45;ORC1;EXO1;CHEK1;POLR2D;PCLAF;E2F1;TIPIN;RMI2;RFC3;RFC4;HUS1;CDC6;EXT2;FAM111A;DBF4;MED20;TIMELESS;CDK1;MCM4
DNA replication checkpoint signaling (GO:0000076)	7/17	1.47084e-07	2.06614e-05	0	0	25.7425	404.988	CDT1;TIPIN;CDC45;ORC1;TIMELESS;HUS1;CDC6
regulation of mitotic cell cycle phase transition (GO:1901990)	20/188	1.73287e-07	2.31251e-05	0	0	4.45183	69.3075	PLK4;UBE2C;CEP152;PLK1;BUB1B;CDC6;AURKA;CDC20;ANLN;TPX2;CENPE;CCNB1;CENPF;RGCC;CDK1;E2F1;KNTC1;CEP41;CEP78;MAD2L1
mitotic cell cycle phase transition (GO:0044772)	21/209	2.26287e-07	2.87599e-05	0	0	4.18091	63.9741	PLK4;UBE2C;CEP152;CCNF;PLK1;PKMYT1;FOXM1;MASTL;CDC25A;AURKA;CCNA2;CCNB2;CCNB1;DBF4;CCNE2;CCNE1;CDK1;E2F1;CEP41;PHLDA1;CEP78
regulation of cyclin-dependent protein serine/threonine kinase activity (GO:0000079)	13/82	2.62014e-07	3.1787e-05	0	0	6.98686	105.885	BLM;CCNF;PLK1;CDC6;PKMYT1;CDC25A;CCNA2;CCNB2;HHEX;CCNB1;RGCC;CCNE2;CCNE1
cytokine-mediated signaling pathway (GO:0019221)	40/621	3.17918e-07	3.68924e-05	0	0	2.62104	39.2146	CCL13;CIITA;SPI1;ITGAM;SAMHD1;CSF2RA;CXCL2;IL18BP;TNFSF13B;SOCS3;IRAK2;TMSB4X;ABL2;JAK2;IL12RB1;CCR5;IFNAR2;IL10;IL33;IL15RA;CCL23;SYK;IFNGR1;IL10RA;IRAK3;TNFRSF1B;SOD2;MMP9;SMARCA4;CD4;AIM2;OAS1;TNFSF4;IL2RA;OAS3;IRF2;BIRC5;TNFSF8;RHOU;TRIM38
kinetochore organization (GO:0051383)	6/13	5.26788e-07	5.85832e-05	0	0	31.4669	454.899	CDT1;CENPE;CENPF;NUF2;NDC80;DLGAP5
DNA integrity checkpoint signaling (GO:0031570)	9/39	6.90089e-07	7.08403e-05	0	0	11.063	156.945	CDT1;BRIP1;TIPIN;CDC45;CHEK1;E2F1;TIMELESS;HUS1;CDC6
DNA replication-independent nucleosome assembly (GO:0006336)	9/39	6.90089e-07	7.08403e-05	0	0	11.063	156.945	CENPU;CENPK;HJURP;CENPL;CENPM;CENPN;KNL1;CENPO;ASF1B
mitotic metaphase plate congression (GO:0007080)	10/51	8.36393e-07	8.08788e-05	0	0	9.00631	126.036	CDT1;CENPE;CCNB1;KIFC1;CDCA5;NUF2;CDCA8;KIF2C;CEP55;NDC80
CENP-A containing chromatin organization (GO:0061641)	8/30	8.78788e-07	8.08788e-05	0	0	13.3898	186.717	CENPU;CENPK;HJURP;CENPL;CENPM;CENPN;KNL1;CENPO
CENP-A containing nucleosome assembly (GO:0034080)	8/30	8.78788e-07	8.08788e-05	0	0	13.3898	186.717	CENPU;CENPK;HJURP;CENPL;CENPM;CENPN;KNL1;CENPO
regulation of cell cycle process (GO:0010564)	14/106	9.18229e-07	8.16917e-05	0	0	5.64734	78.5027	PLK4;TIPIN;RMI2;SPAG5;PLK1;PKMYT1;AURKA;DBF4;RACGAP1;CHEK1;KIF20A;ENTR1;KIF20B;BUB1
regulation of DNA recombination (GO:0000018)	9/42	1.35177e-06	0.000116383	0	0	10.0557	135.894	RAD51AP1;IL10;MSH6;BLM;RAD51;MSH2;FIGNL1;CHEK1;KPNA2
regulation of cyclin-dependent protein kinase activity (GO:1904029)	10/54	1.45749e-06	0.000121563	0	0	8.39094	112.764	CCNA2;CCNB2;BLM;CCNB1;CCNE2;CCNE1;CCNF;CDC6;PKMYT1;CDC25A
chromatin remodeling at centromere (GO:0031055)	8/32	1.50644e-06	0.000121839	0	0	12.2727	164.525	CENPU;CENPK;HJURP;CENPL;CENPM;CENPN;KNL1;CENPO
double-strand break repair via homologous recombination (GO:0000724)	13/97	1.89817e-06	0.000149006	0	0	5.73477	75.5534	GINS2;POLQ;BLM;PARP1;HUS1;BRCA2;SAMHD1;RAD51AP1;CDC45;RAD51;SFR1;MCM4;RAD54L
G2/M transition of mitotic cell cycle (GO:0000086)	15/130	2.16342e-06	0.000164976	0	0	4.84411	63.1857	PLK4;CEP152;PLK1;PKMYT1;FOXM1;MASTL;CDC25A;AURKA;CCNA2;CCNB2;CCNB1;CDK1;CEP41;PHLDA1;CEP78
cell cycle G2/M phase transition (GO:0044839)	15/131	2.38394e-06	0.000176743	0	0	4.80211	62.1717	PLK4;CEP152;PLK1;PKMYT1;FOXM1;MASTL;CDC25A;AURKA;CCNA2;CCNB2;CCNB1;CDK1;CEP41;PHLDA1;CEP78
G1/S transition of mitotic cell cycle (GO:0000082)	12/85	2.69698e-06	0.000194547	0	0	6.08313	78.0063	CDT1;DBF4;PCNA;CDC45;RRM2;CCNE2;ORC1;CCNE1;E2F1;CDC6;TYMS;CDC25A
positive regulation of cell cycle process (GO:0090068)	13/101	3.01466e-06	0.000207795	0	0	5.47297	69.5725	PLK4;SPAG5;KIF23;CDC6;NDC80;AURKA;CCNB1;RGCC;DBF4;RACGAP1;NUSAP1;KIF20B;MAD2L1
regulation of double-strand break repair via homologous recombination (GO:0010569)	9/46	3.03634e-06	0.000207795	0	0	8.96677	113.921	RAD51AP1;POLQ;RMI2;PARPBP;RAD51;PARP1;FIGNL1;CHEK1;TIMELESS
regulation of mitotic metaphase/anaphase transition (GO:0030071)	7/26	4.03358e-06	0.00026914	0	0	13.5424	168.209	CENPE;CCNB1;ESPL1;UBE2C;PLK1;CDC6;DLGAP5
inflammatory response (GO:0006954)	20/230	4.20387e-06	0.000273662	0	0	3.55371	43.9932	PTGER4;CCL13;CCL23;CIITA;PTGER2;PLA2G4C;NFATC3;CXCR4;NLRC4;LYZ;CXCL2;VNN1;TNFSF4;IL2RA;TLR6;SIGLEC1;CCR5;TLR5;FCGR2B;NAIP
chromosome organization (GO:0051276)	13/106	5.20403e-06	0.000327219	0	0	5.17739	62.9885	CDT1;PARP1;SATB1;CDCA8;NDC80;SMARCA4;MSH6;HHEX;MSH2;NUF2;PADI2;RAE1;EZH2
mitotic cytokinesis (GO:0000281)	9/49	5.2718e-06	0.000327219	0	0	8.29298	100.786	ANLN;ESPL1;RACGAP1;PLK1;NUSAP1;CKAP2;KIF23;KIF20A;CEP55
histone exchange (GO:0043486)	8/38	6.07998e-06	0.000368806	0	0	9.81515	117.885	CENPU;CENPK;HJURP;CENPL;CENPM;CENPN;KNL1;CENPO
regulation of exit from mitosis (GO:0007096)	8/39	7.47093e-06	0.000443109	0	0	9.49804	112.12	CDC20;ANLN;RGCC;UBE2C;CDCA5;BUB1B;KNTC1;MAD2L1
neutrophil activation involved in immune response (GO:0002283)	31/485	8.06906e-06	0.000468181	0	0	2.57038	30.144	ITGAM;CLEC12A;GMFG;FGL2;IQGAP2;SLC2A5;CTSS;C3;DSN1;GLIPR1;PRDX4;CTSH;CD33;CTSC;CAP1;CD53;ATP8B4;TICAM2;CR1;SYK;DYNLT1;RNASET2;FUCA2;ADA2;LYZ;TNFRSF1B;MMP9;VNN1;BIN2;STING1;PADI2
negative regulation of cytokine production (GO:0001818)	17/182	8.54945e-06	0.0004855	0	0	3.83118	44.7085	IL10;PTGER4;CD84;CR1;TNFAIP3;PTPN22;IRAK3;PDCD1LG2;ADCY7;CLEC4A;CD200R1;RGCC;TNFSF4;TMSB4X;TLR6;FCGR2B;CD33
attachment of mitotic spindle microtubules to kinetochore (GO:0051315)	5/12	9.19505e-06	0.000511283	0	0	26.173	303.524	CDT1;CENPE;NUF2;KIF2C;NDC80
negative regulation of DNA-dependent DNA replication (GO:2000104)	5/13	1.46128e-05	0.000795949	0	0	22.9002	254.962	BLM;TIPIN;SLFN11;GMNN;TIMELESS
neutrophil degranulation (GO:0043312)	30/481	1.80316e-05	0.000962525	0	0	2.49945	27.3025	ITGAM;CLEC12A;GMFG;FGL2;IQGAP2;SLC2A5;CTSS;C3;DSN1;GLIPR1;PRDX4;CTSH;CD33;CTSC;CAP1;CD53;ATP8B4;TICAM2;CR1;DYNLT1;RNASET2;FUCA2;ADA2;LYZ;TNFRSF1B;MMP9;VNN1;BIN2;STING1;PADI2
positive regulation of mitotic cell cycle phase transition (GO:1901992)	9/58	2.2062e-05	0.00115458	0	0	6.76664	72.5496	CCNB1;RGCC;ESPL1;UBE2C;CDCA5;CDK1;DTL;DLGAP5;CDC25A
mitotic G2/M transition checkpoint (GO:0044818)	8/45	2.27284e-05	0.00116658	0	0	7.95536	85.0579	BLM;ORC1;CHEK1;PLK1;CDK1;HUS1;CDC6;DTL
neutrophil mediated immunity (GO:0002446)	30/488	2.36811e-05	0.00119255	0	0	2.46034	26.2047	ITGAM;CLEC12A;GMFG;FGL2;IQGAP2;SLC2A5;CTSS;C3;DSN1;GLIPR1;PRDX4;CTSH;CD33;CTSC;CAP1;CD53;ATP8B4;TICAM2;CR1;DYNLT1;RNASET2;FUCA2;ADA2;LYZ;TNFRSF1B;MMP9;VNN1;BIN2;STING1;PADI2
regulation of cytokine-mediated signaling pathway (GO:0001959)	10/74	2.70881e-05	0.00133885	0	0	5.76283	60.6043	IFNAR2;SOCS3;SYK;IFNGR1;IRAK2;TNFAIP3;IRAK3;CFLAR;JAK2;PIAS1
toll-like receptor signaling pathway (GO:0002224)	11/91	3.15517e-05	0.00153112	0	0	5.07676	52.615	ITGAM;TICAM2;OAS1;IRAK2;BTK;IRAK3;TLR7;TLR6;TLR5;PIK3AP1;CTSS
regulation of metaphase/anaphase transition of cell cycle (GO:1902099)	4/8	3.27754e-05	0.0015621	0	0	36.5789	377.708	CENPE;UBE2C;PLK1;CDC6
regulation of protein serine/threonine kinase activity (GO:0071900)	12/111	4.30536e-05	0.00201596	0	0	4.47953	45.033	CCNA2;CCNB2;BLM;CCNB1;CCNE2;CCNE1;CCNF;CDC6;PKMYT1;SLC8A1;CDC25A;EZH2
regulation of mitotic sister chromatid separation (GO:0010965)	5/16	4.63925e-05	0.00213486	0	0	16.6521	166.161	CENPE;PTTG1;UBE2C;PLK1;CDC6
DNA replication initiation (GO:0006270)	7/38	5.85687e-05	0.00260533	0	0	8.29508	80.8381	CDT1;CDC45;DBF4;ORC1;GMNN;MCM4;CDC6
negative regulation of innate immune response (GO:0045824)	7/38	5.85687e-05	0.00260533	0	0	8.29508	80.8381	CR1;OAS1;OAS3;SLAMF8;TNFAIP3;IRAK3;SAMHD1
regulation of DNA replication (GO:0006275)	8/53	7.74507e-05	0.00338879	0	0	6.53838	61.8915	CCNA2;CDT1;BLM;SLFN11;PCNA;BRPF3;GMNN;CDC6
DNA strand elongation involved in DNA replication (GO:0006271)	5/18	8.70461e-05	0.00368771	0	0	14.0888	131.717	GINS2;RFC3;PCNA;RFC4;MCM4
negative regulation of interleukin-8 production (GO:0032717)	5/18	8.70461e-05	0.00368771	0	0	14.0888	131.717	IL10;TMSB4X;PTPN22;TLR6;CD33
establishment of mitotic spindle localization (GO:0040001)	6/29	0.00010121	0.00422078	0	0	9.56899	88.0186	DYNLT1;ESPL1;PLK1;NUSAP1;NDC80;MAD2L1
regulation of double-strand break repair (GO:2000779)	7/42	0.000114131	0.00468639	0	0	7.34556	66.6842	RAD51AP1;SLF1;RAD51;FIGNL1;CHEK1;TIMELESS;FOXM1
cellular response to cytokine stimulus (GO:0071345)	28/482	0.000116642	0.00471693	0	0	2.30792	20.9014	CCL13;ITGAM;CXCR4;CSF2RA;CXCL2;IL18BP;SOCS3;IRAK2;ABL2;JAK2;IL12RB1;CCR5;IFNAR2;IL10;CCL23;SYK;IFNGR1;IL10RA;IRAK3;TNFRSF1B;MMP9;CD4;AIM2;OAS1;IL2RA;HCLS1;BIRC5;RHOU
cytoskeleton-dependent cytokinesis (GO:0061640)	9/72	0.000126538	0.00498461	0	0	5.25915	47.2007	ANLN;ESPL1;RACGAP1;PLK1;NUSAP1;CKAP2;KIF23;KIF20A;CEP55
regulation of tumor necrosis factor production (GO:0032680)	12/124	0.000126996	0.00498461	0	0	3.95693	35.499	CLEC4A;IL10;IL33;SYK;OAS1;IFNGR1;OAS3;TNFAIP3;PTPN22;IRAK3;JAK2;CD33
DNA-dependent DNA replication maintenance of fidelity (GO:0045005)	7/43	0.000133207	0.0051526	0	0	7.14115	63.7248	FAM111A;BLM;TIPIN;PCNA;RAD51;SLFN11;TIMELESS
regulation of cell cycle (GO:0051726)	20/296	0.000155138	0.00591519	0	0	2.69464	23.6352	GADD45B;PLK1;GMNN;FOXM1;MASTL;CDC25A;CCNB2;CENPF;CCNB1;RGCC;GRK5;FIGNL1;CHEK1;PCLAF;BIRC5;MYBL2;KIF20B;EVI2B;DTL;DLGAP5
mitotic DNA damage checkpoint signaling (GO:0044773)	8/59	0.000168361	0.00632896	0	0	5.76738	50.1151	MDC1;TIPIN;BLM;CHEK1;PLK1;CDK1;HUS1;DTL
positive regulation of immune response (GO:0050778)	9/75	0.000173935	0.00644767	0	0	5.01932	43.4514	IL10;AKIRIN2;SIGLEC16;ITGAM;TNFSF4;CD226;CD1D;IL12RB1;FCGR2B
regulation of interleukin-6 production (GO:0032675)	11/110	0.000180064	0.00658054	0	0	4.09841	35.3373	IL10;SIGLEC16;IL33;CD200R1;SYK;TNFSF4;TNFAIP3;PTPN22;IRAK3;TLR7;TLR6
regulation of neutrophil degranulation (GO:0043313)	3/5	0.000183862	0.00658054	0	0	54.7711	471.104	ITGAM;SPI1;SYK
DNA-dependent DNA replication (GO:0006261)	12/129	0.000184916	0.00658054	0	0	3.78685	32.5502	CDT1;GINS2;BLM;RFC3;RFC4;DBF4;CDC45;RAD51;ORC1;GMNN;MCM4;CDC6
regulation of cell division (GO:0051302)	9/76	0.000192691	0.00676699	0	0	4.94415	42.2944	PLK4;BLM;KIF18B;PLK1;TXNIP;KIF20A;ENTR1;EVI2B;AURKA
regulation of DNA-dependent DNA replication (GO:0090329)	4/12	0.000212751	0.00718773	0	0	18.2857	154.613	CDT1;BLM;TIPIN;GMNN
mitotic nuclear membrane disassembly (GO:0007077)	4/12	0.000212751	0.00718773	0	0	18.2857	154.613	CCNB2;CCNB1;PLK1;CDK1
protein localization to condensed chromosome (GO:1903083)	4/12	0.000212751	0.00718773	0	0	18.2857	154.613	ZWILCH;CDK1;TTK;KNL1
recombinational repair (GO:0000725)	9/79	0.000259322	0.00865162	0	0	4.73153	39.0703	RAD51AP1;POLQ;BLM;RAD51;SFR1;PARP1;HUS1;BRCA2;SAMHD1
cellular response to alcohol (GO:0097306)	7/48	0.000271171	0.00882628	0	0	6.26866	51.483	PTGER4;GRAMD1B;BLM;RAD51;PTGER2;TNFSF4;ADCY7
negative regulation of mitotic cell cycle (GO:0045930)	7/48	0.000271171	0.00882628	0	0	6.26866	51.483	IL10;RGCC;ZWILCH;CHEK1;BUB1B;BUB1;MAD2L1
regulation of innate immune response (GO:0045088)	8/64	0.000298972	0.00961392	0	0	5.25108	42.6134	IFNAR2;AKIRIN2;TNFAIP3;PTPN22;IRAK3;CD1D;SAMHD1;FCGR2B
regulation of intracellular signal transduction (GO:1902531)	25/437	0.000336039	0.0106772	0	0	2.26236	18.095	BLM;PTPN22;ARHGAP17;ARHGAP15;AURKA;BRIP1;LBH;RASSF2;RACGAP1;EXO1;TMSB4X;CHEK1;ARHGDIB;FAM83D;LYN;RMI2;RFC3;RFC4;STARD8;HUS1;TPX2;CDK1;ARHGEF3;RHOU;ARHGEF6
regulation of defense response to virus by host (GO:0050691)	6/36	0.000354039	0.0109306	0	0	7.33359	58.2734	AIM2;APOBEC3G;STING1;TNFAIP3;PTPN22;IL12RB1
regulation of immunoglobulin mediated immune response (GO:0002889)	3/6	0.000360394	0.0109306	0	0	36.5122	289.48	IL10;TNFSF4;CD226
maintenance of DNA repeat elements (GO:0043570)	3/6	0.000360394	0.0109306	0	0	36.5122	289.48	MSH6;RMI2;MSH2
negative regulation of toll-like receptor 2 signaling pathway (GO:0034136)	3/6	0.000360394	0.0109306	0	0	36.5122	289.48	LYN;TNFAIP3;TLR6
anaphase-promoting complex-dependent catabolic process (GO:0031145)	9/84	0.000412231	0.011831	0	0	4.41495	34.4098	CDC20;CCNB1;PTTG1;UBE2C;PLK1;CDK1;BUB1B;AURKA;MAD2L1
regulation of cytokinesis (GO:0032465)	9/84	0.000412231	0.011831	0	0	4.41495	34.4098	PLK4;RACGAP1;PLK1;KIF23;KIF20A;ENTR1;CDC6;KIF20B;AURKA
regulation of response to interferon-gamma (GO:0060330)	4/14	0.000412246	0.011831	0	0	14.6271	114.002	SOCS3;IFNGR1;JAK2;PIAS1
nuclear membrane disassembly (GO:0051081)	4/14	0.000412246	0.011831	0	0	14.6271	114.002	CCNB2;CCNB1;PLK1;CDK1
protein localization to kinetochore (GO:0034501)	4/14	0.000412246	0.011831	0	0	14.6271	114.002	ZWILCH;CDK1;TTK;KNL1
regulation of cell cycle G2/M phase transition (GO:1902749)	9/85	0.000450305	0.0127858	0	0	4.35664	33.5704	PLK4;TPX2;CENPF;CEP152;PLK1;CDK1;CEP41;AURKA;CEP78
double-strand break repair (GO:0006302)	13/164	0.000489826	0.0137615	0	0	3.17917	24.23	MDC1;POLQ;BLM;PARP1;CDCA5;HUS1;BRCA2;SAMHD1;RAD51AP1;BRIP1;RAD51;SFR1;KPNA2
defense response to symbiont (GO:0140546)	11/124	0.000510786	0.0142009	0	0	3.58805	27.1958	IFNAR2;SLFN11;APOBEC3G;MLKL;OAS1;STING1;OAS3;TTC4;IRF2;TLR7;SAMHD1
DNA recombination (GO:0006310)	6/39	0.000554087	0.0150904	0	0	6.66587	49.9819	BLM;RAD51;MSH2;EXO1;HMGB3;RAD54L
replication fork processing (GO:0031297)	6/39	0.000554087	0.0150904	0	0	6.66587	49.9819	FAM111A;BLM;PCNA;RAD51;BRCA2;SAMHD1
cellular response to prostaglandin E stimulus (GO:0071380)	3/7	0.000618134	0.0166646	0	0	27.3827	202.326	PTGER4;PTGER2;TNFSF4
regulation of G2/M transition of mitotic cell cycle (GO:0010389)	12/149	0.00069293	0.0184943	0	0	3.23068	23.5018	PLK4;TPX2;CCNB1;CENPF;CEP152;PLK1;CDK1;CEP41;DTL;CDC25A;CEP78;AURKA
DNA damage response, signal transduction by p53 class mediator resulting in cell cycle arrest (GO:0006977)	7/56	0.000710395	0.0186121	0	0	5.24305	38.0105	CCNB1;PCNA;RGCC;E2F1;CDK1;CASP2;AURKA
B cell activation involved in immune response (GO:0002312)	4/16	0.000718264	0.0186121	0	0	12.188	88.2247	MSH6;MSH2;EXOSC3;FCGR2B
regulation of mast cell degranulation (GO:0043304)	4/16	0.000718264	0.0186121	0	0	12.188	88.2247	LYN;ADGRE2;CD84;SYK
nucleobase-containing compound catabolic process (GO:0034655)	6/41	0.000729854	0.0187306	0	0	6.28431	45.3895	RNASEH2B;ENTPD1;RNASEH2A;NCBP1;RNASET2;SIDT2
regulation of mitotic nuclear division (GO:0007088)	7/57	0.000791444	0.0197413	0	0	5.13792	36.6932	CCNB1;RGCC;CHEK1;NUSAP1;KIF20B;PKMYT1;AURKA
negative regulation of DNA recombination (GO:0045910)	7/57	0.000791444	0.0197413	0	0	5.13792	36.6932	MSH6;POLQ;RMI2;BLM;PARPBP;MSH2;POLR2D
regulation of B cell activation (GO:0050864)	5/28	0.000800268	0.0197413	0	0	7.95914	56.7532	IL10;TNFSF4;SLAMF8;TNFAIP3;FCGR2B
positive regulation of defense response to virus by host (GO:0002230)	5/28	0.000800268	0.0197413	0	0	7.95914	56.7532	AIM2;APOBEC3G;STING1;PTPN22;IL12RB1
DNA damage response, signal transduction by p53 class mediator (GO:0030330)	8/74	0.000806221	0.0197413	0	0	4.45317	31.7206	CCNB1;PCNA;RGCC;E2F1;CDK1;CASP2;FOXM1;AURKA
defense response to virus (GO:0051607)	11/133	0.00091916	0.0217412	0	0	3.32181	23.2263	IFNAR2;SLFN11;APOBEC3G;MLKL;OAS1;STING1;OAS3;TTC4;IRF2;TLR7;SAMHD1
protein localization to chromosome, centromeric region (GO:0071459)	4/17	0.000919491	0.0217412	0	0	11.2499	78.6555	ZWILCH;CDK1;TTK;KNL1
mismatch repair (GO:0006298)	5/29	0.000945906	0.0217412	0	0	7.62712	53.1104	MSH6;PCNA;RNASEH2A;MSH2;EXO1
MyD88-dependent toll-like receptor signaling pathway (GO:0002755)	5/29	0.000945906	0.0217412	0	0	7.62712	53.1104	IRAK2;BTK;IRAK3;TLR6;TLR5
regulation of T cell proliferation (GO:0042129)	8/76	0.000962781	0.0217412	0	0	4.32175	30.0175	IL10;CR1;CD209;TNFSF4;TNFSF8;PDCD1LG2;CD1D;TNFRSF1B
fusion of virus membrane with host plasma membrane (GO:0019064)	3/8	0.000969352	0.0217412	0	0	21.9051	151.997	CD4;CXCR4;CCR5
replication fork protection (GO:0048478)	3/8	0.000969352	0.0217412	0	0	21.9051	151.997	BLM;TIPIN;TIMELESS
somatic hypermutation of immunoglobulin genes (GO:0016446)	3/8	0.000969352	0.0217412	0	0	21.9051	151.997	MSH6;POLQ;SAMHD1
membrane fusion involved in viral entry into host cell (GO:0039663)	3/8	0.000969352	0.0217412	0	0	21.9051	151.997	CD4;CXCR4;CCR5
positive regulation of monocyte chemotactic protein-1 production (GO:0071639)	3/8	0.000969352	0.0217412	0	0	21.9051	151.997	OAS1;SYK;OAS3
regulation of immune response (GO:0050776)	13/179	0.00110965	0.0246805	0	0	2.88965	19.6604	LYN;SYK;PTPN22;CD1D;SAMHD1;ADCY7;C3;CD200R1;TNFSF4;LAIR2;CD226;FCGR2B;CD33
regulation of chromosome segregation (GO:0051983)	4/18	0.00115733	0.025319	0	0	10.4458	70.6304	RMI2;KIF2C;CDC6;BUB1
DNA strand elongation (GO:0022616)	4/18	0.00115733	0.025319	0	0	10.4458	70.6304	GINS2;RFC3;RFC4;MCM4
negative regulation of interleukin-6 production (GO:0032715)	5/31	0.00129506	0.0279592	0	0	7.03969	46.8083	IL10;CD200R1;TNFAIP3;PTPN22;IRAK3
negative regulation of tumor necrosis factor production (GO:0032720)	6/46	0.00135819	0.0279592	0	0	5.49736	36.2914	IL10;CLEC4A;TNFAIP3;PTPN22;IRAK3;CD33
postreplication repair (GO:0006301)	6/46	0.00135819	0.0279592	0	0	5.49736	36.2914	RFC3;PCNA;RFC4;MSH2;PCLAF;DTL
regulation of inflammatory response (GO:0050727)	14/206	0.00137743	0.0279592	0	0	2.69205	17.734	IL10;PTGER4;IL33;TNFAIP3;AOAH;TNFRSF1B;MMP9;CD200R1;CASP5;TNFSF4;TMSB4X;TLR7;JAK2;PIK3AP1
regulation of DNA-directed DNA polymerase activity (GO:1900262)	3/9	0.00142516	0.0279592	0	0	18.2533	119.622	RFC3;PCNA;RFC4
regulation of leukocyte degranulation (GO:0043300)	3/9	0.00142516	0.0279592	0	0	18.2533	119.622	LYN;ADGRE2;SYK
kinetochore assembly (GO:0051382)	3/9	0.00142516	0.0279592	0	0	18.2533	119.622	CENPE;CENPF;DLGAP5
somatic recombination of immunoglobulin genes involved in immune response (GO:0002204)	3/9	0.00142516	0.0279592	0	0	18.2533	119.622	MSH6;MSH2;EXOSC3
negative regulation of leukocyte degranulation (GO:0043301)	3/9	0.00142516	0.0279592	0	0	18.2533	119.622	CD84;SPI1;FCGR2B
negative regulation of leukocyte proliferation (GO:0070664)	3/9	0.00142516	0.0279592	0	0	18.2533	119.622	LYN;IL33;TNFAIP3
negative regulation of production of molecular mediator of immune response (GO:0002701)	3/9	0.00142516	0.0279592	0	0	18.2533	119.622	IL10;CR1;FCGR2B
positive regulation of B cell differentiation (GO:0045579)	3/9	0.00142516	0.0279592	0	0	18.2533	119.622	IL10;SYK;BTK
positive regulation of DNA-directed DNA polymerase activity (GO:1900264)	3/9	0.00142516	0.0279592	0	0	18.2533	119.622	RFC3;PCNA;RFC4
regulation of lymphocyte proliferation (GO:0050670)	4/19	0.00143515	0.0279592	0	0	9.74887	63.8209	CD209;PTPN22;TNFSF8;TNFRSF1B
regulation of neuroinflammatory response (GO:0150077)	4/19	0.00143515	0.0279592	0	0	9.74887	63.8209	IL33;CD200R1;TNFRSF1B;MMP9
regulation of interleukin-8 production (GO:0032677)	8/81	0.00146209	0.028122	0	0	4.0247	26.2728	IL10;SYK;TMSB4X;PTPN22;TLR7;TLR6;TLR5;CD33
cellular response to lipopolysaccharide (GO:0071222)	10/120	0.00146458	0.028122	0	0	3.34497	21.8299	LYN;IL10;TICAM2;TNFSF4;TNFAIP3;PTPN22;PDCD1LG2;CCR5;TNFRSF1B;CXCL2
cellular response to interferon-gamma (GO:0071346)	10/121	0.00155919	0.0297249	0	0	3.31466	21.4246	CCL13;CIITA;CCL23;OAS1;IFNGR1;OAS3;IRF2;TRIM38;JAK2;IL12RB1
negative regulation of tumor necrosis factor superfamily cytokine production (GO:1903556)	6/48	0.00170098	0.032106	0	0	5.23504	33.3815	IL10;CLEC4A;TNFAIP3;PTPN22;IRAK3;CD33
regulation of defense response (GO:0031347)	8/83	0.00171161	0.032106	0	0	3.91697	24.9523	CASP5;TMSB4X;TNFSF4;PTPN22;JAK2;SAMHD1;FCGR2B;PIK3AP1
mitotic G2 DNA damage checkpoint signaling (GO:0007095)	5/33	0.00173113	0.032106	0	0	6.53618	41.5635	BLM;CHEK1;PLK1;CDK1;DTL
mitotic G1 DNA damage checkpoint signaling (GO:0031571)	7/65	0.00173457	0.032106	0	0	4.42742	28.1451	CCNB1;PCNA;RGCC;E2F1;CDK1;CASP2;AURKA
toll-like receptor 4 signaling pathway (GO:0034142)	4/20	0.00175627	0.032106	0	0	9.1391	57.9836	ITGAM;TICAM2;OAS1;PIK3AP1
positive regulation of G2/M transition of mitotic cell cycle (GO:0010971)	4/20	0.00175627	0.032106	0	0	9.1391	57.9836	CCNB1;CDK1;DTL;CDC25A
cellular response to mechanical stimulus (GO:0071260)	6/49	0.00189519	0.03441	0	0	5.11303	32.0507	PTGER4;CASP5;CHEK1;CASP2;TLR7;TLR5
regulation of cell adhesion mediated by integrin (GO:0033628)	5/34	0.00198549	0.0350406	0	0	6.31048	39.2631	LYN;P2RY12;SYK;ADA;FERMT3
regulation of attachment of spindle microtubules to kinetochore (GO:0051988)	3/10	0.00199557	0.0350406	0	0	15.6449	97.2614	CCNB1;RACGAP1;SPAG5
cellular response to prostaglandin stimulus (GO:0071379)	3/10	0.00199557	0.0350406	0	0	15.6449	97.2614	PTGER4;PTGER2;TNFSF4
regulation of mast cell activation (GO:0033003)	3/10	0.00199557	0.0350406	0	0	15.6449	97.2614	LYN;CD84;CD226
mitotic DNA replication checkpoint signaling (GO:0033314)	3/10	0.00199557	0.0350406	0	0	15.6449	97.2614	ORC1;HUS1;CDC6
regulation of ubiquitin protein ligase activity (GO:1904666)	4/21	0.002124	0.0370519	0	0	8.60106	52.9349	CDC20;UBE2C;PLK1;MAD2L1
interferon-gamma-mediated signaling pathway (GO:0060333)	7/68	0.0022551	0.0390834	0	0	4.20902	25.6522	CIITA;OAS1;IFNGR1;OAS3;IRF2;TRIM38;JAK2
regulation of cytokine production (GO:0001817)	11/150	0.00241885	0.041651	0	0	2.91298	17.5492	CLEC4A;LYN;IL10;PTGER4;IL33;RGCC;STING1;TNFSF4;DTX4;TNFRSF1B;FCGR2B
positive regulation of macromolecule biosynthetic process (GO:0010557)	10/129	0.00250846	0.0429171	0	0	3.09055	18.5065	NIBAN1;CDT1;IL33;CIITA;YTHDF1;RGCC;PCNA;BRPF3;JAK2;ELAVL1
negative regulation of B cell activation (GO:0050869)	4/22	0.00254159	0.043207	0	0	8.12281	48.5335	IL10;LYN;TNFAIP3;FCGR2B
negative regulation of toll-like receptor signaling pathway (GO:0034122)	5/36	0.00257451	0.0432162	0	0	5.90274	35.1927	LYN;TICAM2;TNFAIP3;IRAK3;TLR6
positive regulation of mitotic nuclear division (GO:0045840)	5/36	0.00257451	0.0432162	0	0	5.90274	35.1927	RGCC;ESPL1;NUSAP1;DLGAP5;AURKA
regulation of response to external stimulus (GO:0032101)	10/130	0.00265411	0.0435059	0	0	3.06464	18.1783	P2RY12;CASP5;TNFSF4;TMSB4X;CXCR4;PTPN22;JAK2;SAMHD1;FCGR2B;PIK3AP1
regulation of monocyte chemotactic protein-1 production (GO:0071637)	3/11	0.00268958	0.0435059	0	0	13.6886	81.014	OAS1;SYK;OAS3
regulation of myeloid leukocyte mediated immunity (GO:0002886)	3/11	0.00268958	0.0435059	0	0	13.6886	81.014	LYN;ADGRE2;SYK
regulation of toll-like receptor 2 signaling pathway (GO:0034135)	3/11	0.00268958	0.0435059	0	0	13.6886	81.014	LYN;TNFAIP3;TLR6
response to prostaglandin E (GO:0034695)	3/11	0.00268958	0.0435059	0	0	13.6886	81.014	PTGER4;PTGER2;TNFSF4
isotype switching (GO:0045190)	3/11	0.00268958	0.0435059	0	0	13.6886	81.014	MSH6;MSH2;EXOSC3
positive regulation of DNA-binding transcription factor activity (GO:0051091)	15/246	0.00273478	0.0439706	0	0	2.39711	14.1471	IL10;RTKN2;IRAK3;NLRC4;CFLAR;SMARCA4;RGCC;AIM2;STING1;IRAK2;BTK;TRIM14;HCLS1;TLR6;TRIM38
cellular macromolecule catabolic process (GO:0044265)	6/53	0.00284387	0.0451803	0	0	4.67692	27.4188	RNASEH2B;RNASEH2A;NCBP1;RNASET2;DENND3;SIDT2
positive regulation of chemokine production (GO:0032722)	6/53	0.00284387	0.0451803	0	0	4.67692	27.4188	IL33;SYK;OAS1;OAS3;TNFSF4;TLR7
regulation of B cell receptor signaling pathway (GO:0050855)	4/23	0.00301224	0.0464721	0	0	7.69489	44.6694	LYN;LPXN;PTPN22;FCGR2B
regulation of interferon-gamma-mediated signaling pathway (GO:0060334)	4/23	0.00301224	0.0464721	0	0	7.69489	44.6694	SOCS3;IFNGR1;JAK2;PIAS1
regulation of toll-like receptor 4 signaling pathway (GO:0034143)	4/23	0.00301224	0.0464721	0	0	7.69489	44.6694	LYN;TICAM2;TNFAIP3;PTPN22
mitotic cell cycle checkpoint signaling (GO:0007093)	4/23	0.00301224	0.0464721	0	0	7.69489	44.6694	ZWILCH;CHEK1;BUB1B;BUB1
positive regulation of cell cycle G2/M phase transition (GO:1902751)	4/23	0.00301224	0.0464721	0	0	7.69489	44.6694	CCNB1;CDK1;DTL;CDC25A
negative regulation of immune response (GO:0050777)	12/178	0.00315324	0.0483679	0	0	2.66228	15.333	LYN;IL10;PTGER4;CYSLTR1;SPI1;CR1;SYK;PTGER2;TNFAIP3;IRAK3;FCGR2B;ADCY7
regulation of signal transduction by p53 class mediator (GO:1901796)	11/156	0.00327721	0.0494544	0	0	2.79158	15.97	TPX2;BLM;BRIP1;RFC3;RMI2;RFC4;EXO1;CHEK1;CDK1;HUS1;AURKA
negative regulation of G0 to G1 transition (GO:0070317)	5/38	0.00328082	0.0494544	0	0	5.54443	31.7123	RRM2;RAD51;CHEK1;E2F1;EZH2
response to molecule of bacterial origin (GO:0002237)	7/73	0.003381	0.0494544	0	0	3.88916	22.1277	IL10;TNFAIP3;PTPN22;IRAK3;JAK2;FCGR2B;CXCL2
innate immune response (GO:0045087)	17/302	0.00338948	0.0494544	0	0	2.20426	12.5358	LYN;SIGLEC16;CIITA;CR1;APOBEC3G;SYK;C3;NUB1;VNN1;STING1;OAS1;TTC4;KYNU;BTK;TRIM14;TRIM38;ALPK1
purine nucleoside monophosphate biosynthetic process (GO:0009127)	3/12	0.00351519	0.0494544	0	0	12.167	68.7515	PPAT;GART;PAICS
purine nucleotide biosynthetic process (GO:0006164)	3/12	0.00351519	0.0494544	0	0	12.167	68.7515	PPAT;GART;ADA
regulation of B cell apoptotic process (GO:0002902)	3/12	0.00351519	0.0494544	0	0	12.167	68.7515	IL10;LYN;BTK
cell cycle checkpoint signaling (GO:0000075)	3/12	0.00351519	0.0494544	0	0	12.167	68.7515	ZWILCH;BUB1B;BUB1
regulation of MHC class II biosynthetic process (GO:0045346)	3/12	0.00351519	0.0494544	0	0	12.167	68.7515	IL10;CIITA;JAK2
double-strand break repair via break-induced replication (GO:0000727)	3/12	0.00351519	0.0494544	0	0	12.167	68.7515	GINS2;CDC45;MCM4
regulation of sister chromatid cohesion (GO:0007063)	3/12	0.00351519	0.0494544	0	0	12.167	68.7515	ESPL1;CDCA5;BUB1
sno(s)RNA 3'-end processing (GO:0031126)	3/12	0.00351519	0.0494544	0	0	12.167	68.7515	DKC1;EXOSC3;EXOSC2
negative regulation of B cell proliferation (GO:0030889)	3/12	0.00351519	0.0494544	0	0	12.167	68.7515	IL10;LYN;FCGR2B
positive regulation of ubiquitin protein ligase activity (GO:1904668)	3/12	0.00351519	0.0494544	0	0	12.167	68.7515	CDC20;UBE2C;PLK1
protein auto-ADP-ribosylation (GO:0070213)	3/12	0.00351519	0.0494544	0	0	12.167	68.7515	PARP1;PARP12;PARP8
establishment of mitotic spindle orientation (GO:0000132)	4/24	0.00353908	0.0494544	0	0	7.30977	41.2555	DYNLT1;PLK1;NDC80;MAD2L1
positive regulation of viral life cycle (GO:1903902)	4/24	0.00353908	0.0494544	0	0	7.30977	41.2555	CD4;CD209;TRIM38;KPNA2
